# Supplementary material for: (Isopropyl­amino)(meth­yl)diphenyl­phospho­nium iodide
Source: Acta Crystallogr Sect E Struct Rep Online. 2011 Jun 18;67(Pt 7):o1741. doi: 10.1107/S1600536811020332 (PMC3151846; doi:10.1107/S1600536811020332)
Supplement: Supplementary file 1 [file e-67-o1741-sup1.cif]

##############################################################################
#                                                                            #
# This CIF contains the data in a paper accepted for publication in          #
# Acta Crystallographica Section E. It conforms to the requirements of       #
# Notes for Authors for Acta Crystallographica Section E, and has been       #
# peer reviewed under the auspices of the IUCr Commission on Journals.       #
#                                                                            #
# Full details of the Crystallographic Information File format               #
# are given in the paper "The Crystallographic Information File (CIF):       #
# a New Standard Archive File for Crystallography" by S. R. Hall, F. H.      #
# Allen and I. D. Brown [Acta Cryst. (1991), A47, 655-685].                  #
#                                                                            #
# The current version of the core CIF dictionary is obtainable from          #
# ftp://ftp.iucr.org/pub/cif_core.dic.                                       #
#                                                                            #
# Software is freely available for graphical display of the structure(s)     #
# in this CIF. For information consult the CIF software page                 #
# http://www.iucr.org/resources/cif/software.                                #
#                                                                            #
# This file may be used for bona fide research purposes within the           #
# scientific community so long as proper attribution is given to the journal # 
# article from which it was obtained.                                        #
#                                                                            #
##############################################################################
data_I
_audit_creation_method     SHELXL-97
_chemical_name_systematic
;
(Isopropylamino)(methyl)diphenylphosphonium iodide
;
_chemical_name_common     ?
_chemical_formula_moiety     'C16 H21 N P +, I -'
_chemical_formula_sum     'C16 H21 I N P'
_chemical_formula_iupac     'C16 H21 N P +, I -'
_chemical_formula_weight     385.21
_chemical_melting_point     ?
_symmetry_cell_setting     monoclinic
_symmetry_space_group_name_H-M     'P 21/n'
_symmetry_space_group_name_Hall     '-P 2yn'
loop_
    _symmetry_equiv_pos_as_xyz
    'x, y, z'
    '-x+1/2, y+1/2, -z+1/2'
    '-x, -y, -z'
    'x-1/2, -y-1/2, z-1/2'
_cell_length_a     9.0283(2)
_cell_length_b     20.2810(6)
_cell_length_c     9.2298(3)
_cell_angle_alpha     90.0
_cell_angle_beta     93.492(2)
_cell_angle_gamma     90.0
_cell_volume     1686.87(8)
_cell_formula_units_Z     4
_cell_measurement_reflns_used     9114
_cell_measurement_theta_min     2.0
_cell_measurement_theta_max     28.4
_cell_measurement_temperature     150(2)
_exptl_crystal_description     prism
_exptl_crystal_colour     colourless
_exptl_crystal_size_max     0.45
_exptl_crystal_size_mid     0.30
_exptl_crystal_size_min     0.16
_exptl_crystal_density_diffrn     1.517
_exptl_crystal_density_meas     ?
_exptl_crystal_density_method     'not measured'
_exptl_crystal_F_000     768
_exptl_absorpt_coefficient_mu     1.98
_exptl_absorpt_correction_type     numerical
_exptl_absorpt_process_details     '(X-SHAPE and X-RED32; Stoe & Cie, 2005)'
_exptl_absorpt_correction_T_min     0.484
_exptl_absorpt_correction_T_max     0.741
_exptl_special_details
;
;
_diffrn_ambient_temperature     150(2)
_diffrn_radiation_type     MoK\a
_diffrn_radiation_wavelength     0.71073
_diffrn_radiation_source     'fine-focus sealed tube'
_diffrn_radiation_monochromator     graphite
_diffrn_measurement_device_type     'Stoe IPDS II'
_diffrn_measurement_method     \w
_diffrn_detector_area_resol_mean     ?
_diffrn_reflns_number     28937
_diffrn_reflns_av_R_equivalents     0.024
_diffrn_reflns_av_sigmaI/netI     0.013
_diffrn_reflns_theta_min     2.0
_diffrn_reflns_theta_max     27.9
_diffrn_reflns_theta_full     27.9
_diffrn_measured_fraction_theta_max     0.999
_diffrn_measured_fraction_theta_full     0.999
_diffrn_reflns_limit_h_min     -11
_diffrn_reflns_limit_h_max     11
_diffrn_reflns_limit_k_min     -26
_diffrn_reflns_limit_k_max     26
_diffrn_reflns_limit_l_min     -12
_diffrn_reflns_limit_l_max     12
_diffrn_standards_number     0
_diffrn_standards_interval_count     0
_diffrn_standards_interval_time     ?
_diffrn_standards_decay_%     0
_refine_special_details
;
Refinement of <i>F</i>^2^ against ALL reflections. The weighted <i>R</i>-factor
<i>wR</i> and goodness of fit <i>S</i> are based on <i>F</i>^2^, conventional
<i>R</i>-factors <i>R</i> are based on <i>F</i>, with <i>F</i> set to zero for
negative <i>F</i>^2^. The threshold expression of <i>F</i>^2^ >
\s(<i>F</i>^2^) is used only for calculating <i>R</i>-factors(gt) <i>etc</i>.
and is not relevant to the choice of reflections for refinement.
<i>R</i>-factors based on <i>F</i>^2^ are statistically about twice as large
as those based on <i>F</i>, and <i>R</i>- factors based on ALL data will be
even larger.
;
_reflns_number_total     4035
_reflns_number_gt     3604
_reflns_threshold_expression     I>2\s(I)
_refine_ls_structure_factor_coef     Fsqd
_refine_ls_matrix_type     full
_refine_ls_R_factor_all     0.023
_refine_ls_R_factor_gt     0.019
_refine_ls_wR_factor_gt     0.047
_refine_ls_wR_factor_ref     0.048
_refine_ls_goodness_of_fit_ref     1.05
_refine_ls_restrained_S_all     1.05
_refine_ls_number_reflns     4035
_refine_ls_number_parameters     179
_refine_ls_number_restraints     0
_refine_ls_hydrogen_treatment     mixed
_refine_ls_weighting_scheme     calc
_refine_ls_weighting_details
         'calc w=1/[\s^2^(Fo^2^)+(0.0324P)^2^+0.1321P] where P=(Fo^2^+2Fc^2^)/3'
_atom_sites_solution_hydrogens     geom
_atom_sites_solution_primary     direct
_atom_sites_solution_secondary     difmap
_refine_ls_shift/su_max     0.001
_refine_ls_shift/su_mean     0.000
_refine_diff_density_max     0.63
_refine_diff_density_min     -0.43
_refine_ls_extinction_method     none
_refine_ls_extinction_coef     ?
loop_
    _atom_type_symbol
    _atom_type_description
    _atom_type_scat_dispersion_real
    _atom_type_scat_dispersion_imag
    _atom_type_scat_source
    'C' 'C' 0.0033 0.0016
                         'International Tables Vol C Tables 4.2.6.8 and 6.1.1.4'
    'H' 'H' 0.0000 0.0000
                         'International Tables Vol C Tables 4.2.6.8 and 6.1.1.4'
    'N' 'N' 0.0061 0.0033
                         'International Tables Vol C Tables 4.2.6.8 and 6.1.1.4'
    'P' 'P' 0.1023 0.0942
                         'International Tables Vol C Tables 4.2.6.8 and 6.1.1.4'
    'I' 'I' -0.4742 1.8119
                         'International Tables Vol C Tables 4.2.6.8 and 6.1.1.4'
_computing_data_collection     'X-AREA (Stoe & Cie, 2005)'
_computing_cell_refinement     'X-AREA (Stoe & Cie, 2005)'
_computing_data_reduction     'X-AREA (Stoe & Cie, 2005)'
_computing_structure_solution     'SHELXS97 (Sheldrick, 2008)'
_computing_structure_refinement     'SHELXL97 (Sheldrick, 2008)'
_computing_molecular_graphics     'SHELXTL (Sheldrick, 2008)'
_computing_publication_material     'SHELXTL (Sheldrick, 2008)'
loop_
    _atom_site_type_symbol
    _atom_site_label
    _atom_site_fract_x
    _atom_site_fract_y
    _atom_site_fract_z
    _atom_site_U_iso_or_equiv
    _atom_site_adp_type
    _atom_site_calc_flag
    _atom_site_refinement_flags
    _atom_site_occupancy
    _atom_site_symmetry_multiplicity
    _atom_site_disorder_assembly
    _atom_site_disorder_group
    C C1 0.3442(2) 0.76211(8) 0.30748(19) 0.0309(3) Uani d . 1 1 . .
    H H1B 0.4488 0.7578 0.2787 0.037 Uiso calc R 1 1 . .
    C C2 0.3472(3) 0.78356(12) 0.4653(2) 0.0532(6) Uani d . 1 1 . .
    H H2A 0.3970 0.8264 0.4762 0.080 Uiso calc R 1 1 . .
    H H2B 0.4011 0.7508 0.5260 0.080 Uiso calc R 1 1 . .
    H H2C 0.2454 0.7874 0.4955 0.080 Uiso calc R 1 1 . .
    C C3 0.2667(2) 0.69656(9) 0.2829(2) 0.0404(4) Uani d . 1 1 . .
    H H3A 0.1616 0.7012 0.3019 0.061 Uiso calc R 1 1 . .
    H H3B 0.3127 0.6635 0.3487 0.061 Uiso calc R 1 1 . .
    H H3C 0.2755 0.6825 0.1822 0.061 Uiso calc R 1 1 . .
    C C4 0.36979(17) 0.94492(8) 0.24664(16) 0.0237(3) Uani d . 1 1 . .
    C C5 0.4810(2) 0.99058(9) 0.22218(18) 0.0315(3) Uani d . 1 1 . .
    H H5 0.5504 0.9820 0.1511 0.038 Uiso calc R 1 1 . .
    C C6 0.4901(2) 1.04863(9) 0.3019(2) 0.0355(4) Uani d . 1 1 . .
    H H6 0.5654 1.0800 0.2853 0.043 Uiso calc R 1 1 . .
    C C7 0.3891(2) 1.06068(9) 0.40561(19) 0.0328(4) Uani d . 1 1 . .
    H H7 0.3950 1.1006 0.4596 0.039 Uiso calc R 1 1 . .
    C C8 0.28023(19) 1.01536(9) 0.43122(18) 0.0306(3) Uani d . 1 1 . .
    H H8 0.2124 1.0239 0.5037 0.037 Uiso calc R 1 1 . .
    C C9 0.26912(18) 0.95730(8) 0.35172(16) 0.0267(3) Uani d . 1 1 . .
    H H9 0.1934 0.9262 0.3689 0.032 Uiso calc R 1 1 . .
    C C10 0.23107(17) 0.89557(8) -0.02177(16) 0.0236(3) Uani d . 1 1 . .
    C C11 0.1988(2) 0.84705(9) -0.12705(18) 0.0297(3) Uani d . 1 1 . .
    H H11 0.2304 0.8029 -0.1107 0.036 Uiso calc R 1 1 . .
    C C12 0.1206(2) 0.86407(10) -0.25494(18) 0.0344(4) Uani d . 1 1 . .
    H H12 0.0985 0.8315 -0.3270 0.041 Uiso calc R 1 1 . .
    C C13 0.0743(2) 0.92834(11) -0.27819(19) 0.0368(4) Uani d . 1 1 . .
    H H13 0.0212 0.9397 -0.3667 0.044 Uiso calc R 1 1 . .
    C C14 0.1045(2) 0.97639(10) -0.17426(19) 0.0359(4) Uani d . 1 1 . .
    H H14 0.0716 1.0204 -0.1909 0.043 Uiso calc R 1 1 . .
    C C15 0.18339(18) 0.95991(9) -0.04522(17) 0.0284(3) Uani d . 1 1 . .
    H H15 0.2046 0.9926 0.0267 0.034 Uiso calc R 1 1 . .
    N N1 0.26667(16) 0.81103(7) 0.21097(14) 0.0255(3) Uani d . 1 1 . .
    P P1 0.34534(4) 0.87284(2) 0.13541(4) 0.02117(8) Uani d . 1 1 . .
    I I1 -0.103895(11) 0.834024(5) 0.344262(11) 0.02825(4) Uani d . 1 1 . .
    C C16 0.52126(19) 0.84672(9) 0.07819(19) 0.0300(3) Uani d . 1 1 . .
    H H16A 0.5904 0.8409 0.1633 0.045 Uiso calc R 1 1 . .
    H H16B 0.5603 0.8801 0.0139 0.045 Uiso calc R 1 1 . .
    H H16C 0.5097 0.8048 0.0260 0.045 Uiso calc R 1 1 . .
    H H1A 0.180(2) 0.8158(10) 0.223(2) 0.025(5) Uiso d . 1 1 . .
loop_
    _atom_site_aniso_label
    _atom_site_aniso_U_11
    _atom_site_aniso_U_22
    _atom_site_aniso_U_33
    _atom_site_aniso_U_12
    _atom_site_aniso_U_13
    _atom_site_aniso_U_23
    C1 0.0332(9) 0.0258(8) 0.0339(8) 0.0029(7) 0.0046(7) 0.0075(6)
    C2 0.0787(17) 0.0453(12) 0.0337(10) -0.0003(11) -0.0116(10) 0.0064(9)
    C3 0.0504(12) 0.0264(9) 0.0463(10) -0.0014(8) 0.0172(9) 0.0015(8)
    C4 0.0234(7) 0.0247(8) 0.0226(6) -0.0009(6) -0.0008(5) 0.0017(6)
    C5 0.0309(8) 0.0349(9) 0.0286(7) -0.0084(7) 0.0017(6) 0.0007(7)
    C6 0.0379(10) 0.0307(9) 0.0371(9) -0.0119(7) -0.0042(7) 0.0037(7)
    C7 0.0384(10) 0.0247(8) 0.0339(8) 0.0015(7) -0.0104(7) -0.0020(7)
    C8 0.0289(8) 0.0313(9) 0.0311(8) 0.0052(6) -0.0021(6) -0.0035(6)
    C9 0.0253(8) 0.0273(8) 0.0276(7) -0.0003(6) 0.0018(6) -0.0009(6)
    C10 0.0201(7) 0.0284(8) 0.0224(7) -0.0004(6) 0.0027(5) 0.0018(6)
    C11 0.0298(8) 0.0302(8) 0.0290(8) -0.0023(6) 0.0026(6) -0.0022(6)
    C12 0.0296(9) 0.0466(11) 0.0269(8) -0.0069(8) 0.0019(6) -0.0039(7)
    C13 0.0275(9) 0.0555(12) 0.0272(8) -0.0006(8) -0.0007(6) 0.0089(7)
    C14 0.0314(9) 0.0403(10) 0.0360(9) 0.0068(7) 0.0016(7) 0.0105(7)
    C15 0.0268(8) 0.0301(8) 0.0285(7) 0.0010(6) 0.0031(6) 0.0017(6)
    N1 0.0217(7) 0.0265(7) 0.0287(6) -0.0002(5) 0.0044(5) 0.0031(5)
    P1 0.01969(18) 0.02299(19) 0.02100(16) 0.00007(14) 0.00262(13) 0.00071(13)
    I1 0.02589(6) 0.02866(7) 0.03035(6) -0.00158(4) 0.00287(4) -0.00291(4)
    C16 0.0237(8) 0.0349(9) 0.0319(8) 0.0047(6) 0.0067(6) 0.0020(7)
_geom_special_details
;
All e.s.d.'s (except the e.s.d. in the dihedral angle between two l.s. planes)
are estimated using the full covariance matrix. The cell e.s.d.'s are taken
into account individually in the estimation of e.s.d.'s in distances, angles
and torsion angles; correlations between e.s.d.'s in cell parameters are only
used when they are defined by crystal symmetry. An approximate (isotropic)
treatment of cell e.s.d.'s is used for estimating e.s.d.'s involving l.s.
planes.
;
loop_
    _geom_bond_atom_site_label_1
    _geom_bond_atom_site_label_2
    _geom_bond_site_symmetry_2
    _geom_bond_distance
    _geom_bond_publ_flag
    C1 N1 . 1.481(2) ?
    C1 C3 . 1.513(3) ?
    C1 C2 . 1.519(3) ?
    C1 H1B . 1.0000 ?
    C2 H2A . 0.9800 ?
    C2 H2B . 0.9800 ?
    C2 H2C . 0.9800 ?
    C3 H3A . 0.9800 ?
    C3 H3B . 0.9800 ?
    C3 H3C . 0.9800 ?
    C4 C9 . 1.392(2) ?
    C4 C5 . 1.394(2) ?
    C4 P1 . 1.7922(16) ?
    C5 C6 . 1.388(3) ?
    C5 H5 . 0.9500 ?
    C6 C7 . 1.383(3) ?
    C6 H6 . 0.9500 ?
    C7 C8 . 1.377(3) ?
    C7 H7 . 0.9500 ?
    C8 C9 . 1.388(2) ?
    C8 H8 . 0.9500 ?
    C9 H9 . 0.9500 ?
    C10 C15 . 1.387(2) ?
    C10 C11 . 1.401(2) ?
    C10 P1 . 1.7886(15) ?
    C11 C12 . 1.382(2) ?
    C11 H11 . 0.9500 ?
    C12 C13 . 1.381(3) ?
    C12 H12 . 0.9500 ?
    C13 C14 . 1.383(3) ?
    C13 H13 . 0.9500 ?
    C14 C15 . 1.391(2) ?
    C14 H14 . 0.9500 ?
    C15 H15 . 0.9500 ?
    N1 P1 . 1.6195(15) ?
    N1 H1A . 0.81(2) ?
    P1 C16 . 1.7845(17) ?
    C16 H16A . 0.9800 ?
    C16 H16B . 0.9800 ?
    C16 H16C . 0.9800 ?
loop_
    _geom_angle_atom_site_label_1
    _geom_angle_atom_site_label_2
    _geom_angle_atom_site_label_3
    _geom_angle_site_symmetry_1
    _geom_angle_site_symmetry_3
    _geom_angle
    _geom_angle_publ_flag
    N1 C1 C3 . . 107.52(15) ?
    N1 C1 C2 . . 111.42(15) ?
    C3 C1 C2 . . 112.10(16) ?
    N1 C1 H1B . . 108.6 ?
    C3 C1 H1B . . 108.6 ?
    C2 C1 H1B . . 108.6 ?
    C1 C2 H2A . . 109.5 ?
    C1 C2 H2B . . 109.5 ?
    H2A C2 H2B . . 109.5 ?
    C1 C2 H2C . . 109.5 ?
    H2A C2 H2C . . 109.5 ?
    H2B C2 H2C . . 109.5 ?
    C1 C3 H3A . . 109.5 ?
    C1 C3 H3B . . 109.5 ?
    H3A C3 H3B . . 109.5 ?
    C1 C3 H3C . . 109.5 ?
    H3A C3 H3C . . 109.5 ?
    H3B C3 H3C . . 109.5 ?
    C9 C4 C5 . . 120.01(15) ?
    C9 C4 P1 . . 118.91(12) ?
    C5 C4 P1 . . 120.91(13) ?
    C6 C5 C4 . . 119.83(17) ?
    C6 C5 H5 . . 120.1 ?
    C4 C5 H5 . . 120.1 ?
    C7 C6 C5 . . 119.77(17) ?
    C7 C6 H6 . . 120.1 ?
    C5 C6 H6 . . 120.1 ?
    C8 C7 C6 . . 120.56(16) ?
    C8 C7 H7 . . 119.7 ?
    C6 C7 H7 . . 119.7 ?
    C7 C8 C9 . . 120.33(17) ?
    C7 C8 H8 . . 119.8 ?
    C9 C8 H8 . . 119.8 ?
    C8 C9 C4 . . 119.49(16) ?
    C8 C9 H9 . . 120.3 ?
    C4 C9 H9 . . 120.3 ?
    C15 C10 C11 . . 120.21(15) ?
    C15 C10 P1 . . 121.82(12) ?
    C11 C10 P1 . . 117.82(13) ?
    C12 C11 C10 . . 119.39(17) ?
    C12 C11 H11 . . 120.3 ?
    C10 C11 H11 . . 120.3 ?
    C13 C12 C11 . . 120.15(17) ?
    C13 C12 H12 . . 119.9 ?
    C11 C12 H12 . . 119.9 ?
    C12 C13 C14 . . 120.82(16) ?
    C12 C13 H13 . . 119.6 ?
    C14 C13 H13 . . 119.6 ?
    C13 C14 C15 . . 119.58(18) ?
    C13 C14 H14 . . 120.2 ?
    C15 C14 H14 . . 120.2 ?
    C10 C15 C14 . . 119.85(16) ?
    C10 C15 H15 . . 120.1 ?
    C14 C15 H15 . . 120.1 ?
    C1 N1 P1 . . 125.03(12) ?
    C1 N1 H1A . . 115.3(14) ?
    P1 N1 H1A . . 115.0(14) ?
    N1 P1 C16 . . 108.61(8) ?
    N1 P1 C10 . . 107.60(7) ?
    C16 P1 C10 . . 108.44(8) ?
    N1 P1 C4 . . 115.25(7) ?
    C16 P1 C4 . . 109.32(8) ?
    C10 P1 C4 . . 107.41(7) ?
    P1 C16 H16A . . 109.5 ?
    P1 C16 H16B . . 109.5 ?
    H16A C16 H16B . . 109.5 ?
    P1 C16 H16C . . 109.5 ?
    H16A C16 H16C . . 109.5 ?
    H16B C16 H16C . . 109.5 ?
loop_
    _geom_hbond_atom_site_label_D
    _geom_hbond_atom_site_label_H
    _geom_hbond_atom_site_label_A
    _geom_hbond_site_symmetry_A
    _geom_hbond_distance_DH
    _geom_hbond_distance_HA
    _geom_hbond_distance_DA
    _geom_hbond_angle_DHA
    N1 H1A I1 . 0.81(2) 2.88(2) 3.6641(15) 164.9(18)
data_global
_journal_date_recd_electronic     2011-05-04
_journal_date_accepted     2011-05-27
_journal_name_full     'Acta Crystallographica, Section E'
_journal_year     2011
_journal_volume     67
_journal_issue      7
_journal_page_first     o1741
_journal_page_last     o1741
_journal_paper_category     QO
_journal_coeditor_code     YA2139
_publ_contact_author_name     'Normen Peulecke'
_publ_contact_author_address
;
Leibniz-Institut f\"ur Katalyse e.V. an der Universit\"at Rostock
Albert-Einstein-Strasse 29A
18059 Rostock
Germany
;
_publ_contact_author_email     'normen.peulecke@catalysis.de'
_publ_contact_author_fax     '+49(0)381128151161'
_publ_contact_author_phone     '+49(0)3811281161'
_publ_section_title
;
(Isopropylamino)(methyl)diphenylphosphonium iodide
;
loop_
    _publ_author_name
    _publ_author_address
    'Peulecke, Normen'
;
Leibniz-Institut f\"ur Katalyse e. V. an der Universit\"at Rostock
Albert-Einstein-Strasse 29A
18059 Rostock
Germany
;
    'Peitz, Stephan'
;
Leibniz-Institut f\"ur Katalyse e. V. an der Universit\"at Rostock
Albert-Einstein-Strasse 29A
18059 Rostock
Germany
;
    'M\"uller, Bernd H.'
;
Leibniz-Institut f\"ur Katalyse e. V. an der Universit\"at Rostock
Albert-Einstein-Strasse 29A
18059 Rostock
Germany
;
    'Spannenberg, Anke'
;
Leibniz-Institut f\"ur Katalyse e. V. an der Universit\"at Rostock
Albert-Einstein-Strasse 29A
18059 Rostock
Germany
;
    'Rosenthal, Uwe'
;
Leibniz-Institut f\"ur Katalyse e. V. an der Universit\"at Rostock
Albert-Einstein-Strasse 29A
18059 Rostock
Germany
;
