# Supplementary material for: (Isopropyl­amino)(meth­yl)diphenyl­phospho­nium iodide
Source: Acta Crystallogr Sect E Struct Rep Online. 2011 Jun 18;67(Pt 7):o1741. doi: 10.1107/S1600536811020332 (PMC3151846; doi:10.1107/S1600536811020332)
Supplement: Supplementary file 2 [file e-67-o1741-Isup2.hkl]

# 
# h,k,l, Fc-squared, Fo-squared, sigma(Fo-squared) and status flag 
# 
data_I
_shelx_title ' ks1131m in P2(1)/n' 
_shelx_refln_list_code          4 
_shelx_F_calc_maximum      253.39 
_exptl_crystal_F_000       768.00 
_reflns_d_resolution_high  0.7596 
 
loop_ 
 _symmetry_equiv_pos_as_xyz 
 'x, y, z' 
 '-x+1/2, y+1/2, -z+1/2' 
 '-x, -y, -z' 
 'x-1/2, -y-1/2, z-1/2' 
 
_cell_length_a     9.0283 
_cell_length_b    20.2810 
_cell_length_c     9.2298 
_cell_angle_alpha  90.000 
_cell_angle_beta   93.492 
_cell_angle_gamma  90.000 
 
_shelx_F_squared_multiplier     1.000 
 
loop_ 
 _refln_index_h 
 _refln_index_k 
 _refln_index_l 
 _refln_F_squared_calc 
 _refln_F_squared_meas 
 _refln_F_squared_sigma 
 _refln_observed_status 
   2   0   0     1051.66     1105.12     32.64 o 
   4   0   0    16147.58    15993.04    138.25 o 
   6   0   0     3986.59     3903.04     29.79 o 
   8   0   0     3941.80     3946.47     83.92 o 
  10   0   0     1908.87     2049.29     58.65 o 
   1   1   0      376.53      498.58     19.23 o 
   2   1   0    33438.98    32746.46    347.61 o 
   3   1   0     2066.97     2241.11     20.75 o 
   4   1   0      607.19      575.44     14.21 o 
   5   1   0     6800.25     6992.01     33.35 o 
   6   1   0     6542.08     6431.60     35.99 o 
   7   1   0     1547.75     1558.49     16.03 o 
   8   1   0     1723.86     1710.65     18.96 o 
   9   1   0      831.39      836.20     15.07 o 
  10   1   0       59.38       60.00     13.51 o 
  11   1   0      628.71      610.16     17.30 o 
   0   2   0     1018.14     1247.63     56.78 o 
   1   2   0     1236.72     1295.23     24.82 o 
   2   2   0      379.65      373.29     15.23 o 
   3   2   0    19253.78    19525.89     68.59 o 
   4   2   0     4468.31     4510.38     24.66 o 
   5   2   0      417.58      400.74     12.17 o 
   6   2   0      992.29      964.94     14.73 o 
   7   2   0     6612.94     6560.64     41.33 o 
   8   2   0      212.63      191.40     12.27 o 
   9   2   0      963.77      973.10     15.38 o 
  10   2   0      210.60      234.07     15.92 o 
  11   2   0     2145.85     2107.46     24.38 o 
   1   3   0    19174.81    20104.54    138.90 o 
   2   3   0     2911.36     3219.39     27.49 o 
   3   3   0     1551.05     1629.28     18.43 o 
   4   3   0      114.39      130.14     11.32 o 
   5   3   0    12374.83    12125.05     82.65 o 
   6   3   0      307.34      338.50     12.03 o 
   7   3   0     1018.09      980.04     14.54 o 
   8   3   0      371.49      379.85     12.61 o 
   9   3   0     6982.75     7136.50     54.08 o 
  10   3   0        5.21        2.61     13.97 o 
  11   3   0      563.51      546.36     17.71 o 
   0   4   0     8178.56     8762.44     80.82 o 
   1   4   0    11476.50    12430.45     62.67 o 
   2   4   0      294.72      297.15     13.83 o 
   3   4   0    16461.40    16398.91     71.72 o 
   4   4   0     8054.00     8012.90     33.14 o 
   5   4   0        1.28        2.43     10.98 o 
   6   4   0      580.52      604.04     13.22 o 
   7   4   0     5917.85     5870.59     43.58 o 
   8   4   0      394.75      399.20     12.58 o 
   9   4   0      515.25      488.82     15.01 o 
  10   4   0      165.20      179.90     15.21 o 
  11   4   0      758.16      785.79     18.87 o 
   1   5   0     3063.59     3140.22     29.51 o 
   2   5   0    22212.67    22148.87     79.99 o 
   3   5   0     2919.81     3044.72     29.73 o 
   4   5   0     3102.18     3240.96     21.53 o 
   5   5   0     5630.75     5812.34     44.77 o 
   6   5   0     4713.63     4650.23     37.61 o 
   7   5   0       88.24       99.86     11.15 o 
   8   5   0     2801.52     2839.68     19.98 o 
   9   5   0      146.00      155.53     14.23 o 
  10   5   0        7.46        8.94     15.13 o 
  11   5   0      358.70      338.24     18.77 o 
   0   6   0    45839.35    42117.17    344.89 o 
   1   6   0       13.12       60.21     12.70 o 
   2   6   0      660.59      687.69     15.33 o 
   3   6   0       22.07       52.68     10.23 o 
   4   6   0     5952.07     5512.96     37.89 o 
   5   6   0      424.35      405.01     12.06 o 
   6   6   0     4631.06     4514.29     34.96 o 
   7   6   0       58.61       72.68     11.15 o 
   8   6   0     1579.37     1632.52     19.73 o 
   9   6   0       62.53       56.41     15.10 o 
  10   6   0     3170.65     3318.17     61.72 o 
  11   6   0       74.65       83.69     16.69 o 
   1   7   0     4316.55     4614.98     30.67 o 
   2   7   0     6147.55     6100.64     36.00 o 
   3   7   0     2909.88     3274.00     21.69 o 
   4   7   0     4423.87     4299.95     32.41 o 
   5   7   0     6266.56     6442.71     26.08 o 
   6   7   0     2116.76     2036.59     17.30 o 
   7   7   0       66.81       63.36     12.63 o 
   8   7   0     5958.90     6140.28     65.15 o 
   9   7   0     2052.86     2127.20     23.76 o 
  10   7   0      598.09      591.62     16.98 o 
  11   7   0      168.39      176.30     15.75 o 
   0   8   0     5214.52     5350.42     48.07 o 
   1   8   0     5067.14     5112.33     40.06 o 
   2   8   0      192.94      217.81     12.13 o 
   3   8   0    11819.01    11709.38     99.58 o 
   4   8   0      338.09      389.42     12.84 o 
   5   8   0        0.39       13.73     10.82 o 
   6   8   0     4475.92     4294.13     26.74 o 
   7   8   0     4477.33     4449.95     52.49 o 
   8   8   0      304.91      292.39     12.55 o 
   9   8   0      184.22      196.09     17.86 o 
  10   8   0     1192.07     1236.11     28.08 o 
  11   8   0      611.93      614.30     19.32 o 
   1   9   0    14744.46    14497.49    127.89 o 
   2   9   0      174.67      176.63     11.46 o 
   3   9   0     6242.30     6197.67     42.46 o 
   4   9   0        2.76        8.61      9.79 o 
   5   9   0     8056.67     7833.72     64.41 o 
   6   9   0      321.37      319.20     12.84 o 
   7   9   0       22.10       29.79     11.85 o 
   8   9   0      443.74      424.12     14.01 o 
   9   9   0      751.61      778.72     16.46 o 
  10   9   0       78.26      100.00     16.52 o 
  11   9   0      831.10      763.55     33.72 o 
   0  10   0    10875.43    11069.56     61.59 o 
   1  10   0    12205.72    12257.30     92.52 o 
   2  10   0     1766.71     1836.81     18.26 o 
   3  10   0    12733.45    12405.66    136.31 o 
   4  10   0     6449.20     6675.50     67.29 o 
   5  10   0     2570.02     2561.22     18.76 o 
   6  10   0       94.16      101.18     12.02 o 
   7  10   0     2854.83     2813.12     22.19 o 
   8  10   0      286.98      279.82     13.68 o 
   9  10   0       19.11       33.49     14.41 o 
  10  10   0      787.56      798.79     18.87 o 
  11  10   0      334.52      258.12     49.09 o 
   1  11   0     5119.22     5007.07     55.36 o 
   2  11   0     7393.21     7552.72     67.33 o 
   3  11   0     1864.24     1795.04     17.04 o 
   4  11   0     2277.36     2194.62     18.06 o 
   5  11   0     1708.64     1706.93     19.17 o 
   6  11   0     3208.09     3277.03     30.27 o 
   7  11   0      206.06      197.47     13.30 o 
   8  11   0     3579.67     3576.18     31.57 o 
   9  11   0      196.78      198.66     14.83 o 
  10  11   0      128.61      147.47     19.30 o 
   0  12   0     5406.91     4992.52     41.28 o 
   1  12   0      125.41      130.13     13.89 o 
   2  12   0     3276.50     3311.95     22.69 o 
   3  12   0        8.18       10.62     11.22 o 
   4  12   0     4178.06     4070.58     34.25 o 
   5  12   0      297.17      304.68     11.83 o 
   6  12   0     5237.05     5154.01     67.42 o 
   7  12   0      109.24      132.60     12.37 o 
   8  12   0      367.81      416.87     14.95 o 
   9  12   0       25.16       22.33     16.05 o 
  10  12   0     2608.56     2590.34     60.24 o 
   1  13   0     2288.71     2293.50     20.98 o 
   2  13   0     4287.64     4213.58     42.54 o 
   3  13   0     1154.37     1149.53     17.05 o 
   4  13   0     4154.05     4000.14     36.89 o 
   5  13   0     2075.24     2018.53     17.63 o 
   6  13   0     1326.01     1339.52     16.91 o 
   7  13   0        7.98       21.07     11.31 o 
   8  13   0     2044.60     2142.81     17.02 o 
   9  13   0      477.61      462.43     16.37 o 
  10  13   0       36.11       47.18     17.69 o 
   0  14   0     1721.98     1693.29     26.38 o 
   1  14   0     6160.40     6031.82     31.00 o 
   2  14   0       54.61       62.29     13.16 o 
   3  14   0     5306.92     5216.70     42.50 o 
   4  14   0      253.64      254.12     12.85 o 
   5  14   0      639.54      619.69     13.77 o 
   6  14   0      973.08      953.30     13.82 o 
   7  14   0     2407.02     2439.65     25.77 o 
   8  14   0      127.85      130.58     14.47 o 
   9  14   0       17.52       19.61     14.37 o 
  10  14   0      266.09      221.20     18.56 o 
   1  15   0     7899.36     7591.15     89.97 o 
   2  15   0      316.63      298.73     13.78 o 
   3  15   0     2938.48     2923.64     20.85 o 
   4  15   0      256.09      277.28     12.84 o 
   5  15   0     4642.54     4532.73     37.47 o 
   6  15   0       29.38       30.35     12.13 o 
   7  15   0        0.19       13.12     12.37 o 
   8  15   0        0.20       10.94     14.63 o 
   9  15   0     1181.76     1162.90     24.34 o 
   0  16   0      460.29      488.94     25.64 o 
   1  16   0      866.79      823.00     15.81 o 
   2  16   0      316.78      314.42     13.43 o 
   3  16   0     7150.81     7053.61     37.12 o 
   4  16   0      367.65      401.35     13.20 o 
   5  16   0      165.02      168.55     13.00 o 
   6  16   0      881.60      870.99     14.99 o 
   7  16   0     1674.85     1692.93     20.80 o 
   8  16   0       28.05       23.57     13.82 o 
   9  16   0      255.25      260.85     16.89 o 
   1  17   0       52.82       45.03     14.03 o 
   2  17   0     3425.67     3477.04     23.40 o 
   3  17   0      193.52      203.83     13.57 o 
   4  17   0     2286.68     2234.30     19.66 o 
   5  17   0      661.26      635.73     13.88 o 
   6  17   0     1908.06     1891.14     17.54 o 
   7  17   0      217.89      240.24     14.45 o 
   8  17   0     2322.04     2312.28     35.19 o 
   9  17   0      217.15      199.53     16.97 o 
   0  18   0     5272.13     5242.56     40.97 o 
   1  18   0       85.91       91.37     16.60 o 
   2  18   0      933.52      920.29     18.56 o 
   3  18   0      609.55      603.58     13.98 o 
   4  18   0     3090.59     3063.13     21.63 o 
   5  18   0      320.19      318.73     13.36 o 
   6  18   0     1152.44     1171.85     16.91 o 
   7  18   0       23.54       27.74     13.08 o 
   8  18   0      525.65      488.71     15.93 o 
   1  19   0      592.92      616.22     17.40 o 
   2  19   0     3787.57     3838.57     37.91 o 
   3  19   0     1341.87     1321.99     17.46 o 
   4  19   0      343.39      334.10     15.12 o 
   5  19   0      339.18      402.29     15.54 o 
   6  19   0     1028.72     1075.32     16.36 o 
   7  19   0        4.44       12.95     14.54 o 
   8  19   0      121.83      109.53     16.68 o 
   0  20   0      628.29      637.59     26.61 o 
   1  20   0     2698.68     2740.41     34.31 o 
   2  20   0       64.62       58.57     14.73 o 
   3  20   0     2166.54     2204.55     20.26 o 
   4  20   0     1980.21     2015.73     21.21 o 
   5  20   0       93.04      114.66     14.58 o 
   6  20   0       58.59       58.65     14.51 o 
   7  20   0     1361.32     1284.42     19.19 o 
   1  21   0     2577.64     2603.49     26.50 o 
   2  21   0       95.10      110.91     16.34 o 
   3  21   0       84.59       88.52     15.53 o 
   4  21   0      133.34      146.98     14.04 o 
   5  21   0     2272.42     2334.62     52.92 o 
   6  21   0       43.97       48.12     16.36 o 
   7  21   0       62.82       68.31     15.53 o 
   0  22   0      726.67      739.27     26.73 o 
   1  22   0      228.01      245.75     18.77 o 
   2  22   0      111.89      111.21     14.11 o 
   3  22   0      997.24     1107.76     19.82 o 
   4  22   0      539.57      538.05     16.54 o 
   5  22   0       21.21       17.77     17.00 o 
   6  22   0      468.10      458.78     17.88 o 
   1  23   0      109.91      101.94     16.69 o 
   2  23   0     2046.71     2126.72     26.01 o 
   3  23   0       10.92       16.62     14.72 o 
   4  23   0      222.48      243.60     18.93 o 
   5  23   0      418.86      394.36     17.52 o 
   6  23   0      597.94      530.09     37.41 o 
   0  24   0     2121.55     2228.68     76.03 o 
   1  24   0       25.76       39.45     16.99 o 
   2  24   0      125.30      136.60     19.74 o 
   3  24   0       39.79       55.37     16.03 o 
   4  24   0     1539.98     1482.39     19.96 o 
   5  24   0       30.33       35.69     16.73 o 
   1  25   0      270.88      268.37     16.03 o 
   2  25   0     1932.33     1829.41     34.52 o 
   3  25   0       88.80       91.05     18.36 o 
   4  25   0      110.41      108.29     17.87 o 
   0  26   0      220.55      189.98     29.31 o 
   1  26   0      230.95      211.01     16.50 o 
   2  26   0       72.91       64.63     21.34 o 
 -11   0   1     3349.94     3115.79     81.45 o 
  -9   0   1     1240.36     1221.01     25.58 o 
  -7   0   1     4093.44     4237.85     69.61 o 
  -5   0   1     5671.42     5747.72     46.93 o 
  -3   0   1    39652.22    39951.14    311.15 o 
  -1   0   1     5459.85     6297.73     96.27 o 
   1   0   1     5242.24     5534.26     48.29 o 
   3   0   1    25632.65    24884.86    144.95 o 
   5   0   1     6601.63     6380.32     34.58 o 
   7   0   1    10055.55    10041.45     81.51 o 
   9   0   1     4153.24     4201.60     75.92 o 
  11   0   1      616.17      624.31     23.39 o 
 -11   1   1      280.84      285.27     18.65 o 
 -10   1   1     1244.85     1280.89     19.38 o 
  -9   1   1     3353.82     3420.95     31.63 o 
  -8   1   1      126.06      123.30     11.59 o 
  -7   1   1      921.36      965.00     16.02 o 
  -6   1   1     6822.59     6660.88     29.60 o 
  -5   1   1     7336.44     7611.15     51.65 o 
  -4   1   1       33.04       49.71     10.87 o 
  -3   1   1     1239.80     1177.14     19.72 o 
  -2   1   1    42603.04    42440.63    388.66 o 
  -1   1   1     1629.13     1747.85     24.97 o 
   0   1   1      447.94      530.47     15.41 o 
   1   1   1    14266.81    16025.21     83.67 o 
   2   1   1    25473.55    26639.61    187.88 o 
   3   1   1     4324.73     4448.35     24.09 o 
   4   1   1     2821.60     2838.30     18.44 o 
   5   1   1    12992.25    12787.40     50.97 o 
   6   1   1        4.24       17.71      9.49 o 
   7   1   1     3648.90     3502.82     22.29 o 
   8   1   1     1743.93     1790.26     27.70 o 
   9   1   1      980.44     1015.52     14.62 o 
  10   1   1       37.74       51.32     12.94 o 
  11   1   1     1561.85     1557.97     30.28 o 
 -11   2   1      989.30      956.70     17.82 o 
 -10   2   1       48.05       61.38     13.24 o 
  -9   2   1      516.58      533.15     15.10 o 
  -8   2   1     6520.58     6384.71     56.56 o 
  -7   2   1     2165.83     2179.70     18.36 o 
  -6   2   1      360.60      369.51     13.53 o 
  -5   2   1      958.56      888.88     15.42 o 
  -4   2   1    17468.39    17291.70     83.35 o 
  -3   2   1     1644.92     1654.63     21.46 o 
  -2   2   1     3722.05     4009.47     61.71 o 
  -1   2   1     5855.72     6519.91     43.67 o 
   0   2   1    18832.12    20635.82     70.87 o 
   1   2   1     1737.34     1847.00     20.75 o 
   2   2   1     6932.23     7452.85     45.60 o 
   3   2   1     6679.25     6818.72     44.52 o 
   4   2   1     3493.78     3609.47     26.45 o 
   5   2   1      373.59      359.12     10.07 o 
   6   2   1     1983.27     1912.89     15.57 o 
   7   2   1      404.72      396.95     10.91 o 
   8   2   1      147.33      153.99     11.06 o 
   9   2   1      938.07      932.34     14.63 o 
  10   2   1      994.66     1029.12     15.07 o 
  11   2   1      288.75      282.99     15.25 o 
 -11   3   1       43.03       60.33     16.62 o 
 -10   3   1     1519.71     1454.11     20.54 o 
  -9   3   1        1.84       15.10     13.93 o 
  -8   3   1     1124.78     1083.71     15.77 o 
  -7   3   1       61.98       71.59     11.95 o 
  -6   3   1    15149.31    14493.12    123.88 o 
  -5   3   1     1415.09     1508.41     18.92 o 
  -4   3   1     4126.47     4552.67     28.06 o 
  -3   3   1      417.58      468.53     15.28 o 
  -2   3   1    39636.73    39306.51    334.71 o 
  -1   3   1    10919.55    11536.91     52.00 o 
   0   3   1     1256.22     1420.80     20.34 o 
   1   3   1     2959.68     3170.80     25.10 o 
   2   3   1     9195.34     9471.29     36.01 o 
   3   3   1      809.74      910.73     13.68 o 
   4   3   1    14697.00    14524.83     62.75 o 
   5   3   1      153.32      153.47     10.15 o 
   6   3   1      731.07      755.21     12.72 o 
   7   3   1        4.35       13.79     10.31 o 
   8   3   1     3612.08     3550.42     31.89 o 
   9   3   1      113.74      115.20     12.54 o 
  10   3   1      952.52      989.56     16.37 o 
  11   3   1        0.38        6.67     13.98 o 
 -11   4   1     1137.14     1135.67     20.33 o 
 -10   4   1      997.18     1008.04     19.01 o 
  -9   4   1        5.09       11.25     13.75 o 
  -8   4   1     2586.66     2480.22     45.23 o 
  -7   4   1      811.58      807.70     15.62 o 
  -6   4   1      225.53      218.39     13.56 o 
  -5   4   1      111.98      106.59     12.48 o 
  -4   4   1    16435.06    16342.58    136.04 o 
  -3   4   1        5.60        8.55     12.09 o 
  -2   4   1      732.81      706.77     16.89 o 
  -1   4   1    26849.77    27480.17    172.64 o 
   0   4   1    26010.00    26484.45    174.01 o 
   1   4   1      436.50      446.39     13.52 o 
   2   4   1    28803.04    29292.32    159.30 o 
   3   4   1    11073.94    11033.44     47.78 o 
   4   4   1     1220.60     1121.38     14.29 o 
   5   4   1     2136.00     2086.46     15.91 o 
   6   4   1     9054.60     8946.43     75.33 o 
   7   4   1     3094.48     3033.31     26.51 o 
   8   4   1       15.34       20.84     11.98 o 
   9   4   1      296.60      309.48     13.68 o 
  10   4   1     2106.50     2148.91     18.33 o 
  11   4   1      407.27      395.68     14.89 o 
 -11   5   1      224.75      236.13     16.89 o 
 -10   5   1      236.04      226.19     17.33 o 
  -9   5   1     2457.26     2515.15     27.16 o 
  -8   5   1      530.63      542.92     14.14 o 
  -7   5   1      416.17      428.69     15.18 o 
  -6   5   1      837.13      792.79     15.60 o 
  -5   5   1     6312.86     6459.67     50.95 o 
  -4   5   1        2.05        5.46     12.63 o 
  -3   5   1     7892.36     8109.81     45.34 o 
  -2   5   1      720.39      788.29     16.77 o 
  -1   5   1      207.90      281.13     14.41 o 
   0   5   1     6410.94     6822.25     36.77 o 
   1   5   1    23872.53    24698.97    114.13 o 
   2   5   1     5502.55     5724.65     27.76 o 
   3   5   1      209.41      177.00     10.24 o 
   4   5   1     4089.46     3847.54     29.41 o 
   5   5   1    14396.71    14174.18     79.10 o 
   6   5   1        7.19       17.02     11.29 o 
   7   5   1     3454.16     3396.85     23.34 o 
   8   5   1     2198.67     2189.15     27.74 o 
   9   5   1     1183.20     1175.10     16.21 o 
  10   5   1       63.72       67.42     13.24 o 
  11   5   1      507.27      497.42     16.92 o 
 -11   6   1     2122.82     2112.90     32.79 o 
 -10   6   1      210.07      232.17     13.82 o 
  -9   6   1      157.77      151.88     16.31 o 
  -8   6   1      217.63      231.25     13.88 o 
  -7   6   1     4488.22     4527.20     41.07 o 
  -6   6   1       13.65       16.18     11.07 o 
  -5   6   1    10702.73    11044.69     87.97 o 
  -4   6   1     1454.54     1469.50     16.93 o 
  -3   6   1    13631.93    14123.67     64.63 o 
  -2   6   1     2740.57     2977.22     29.60 o 
  -1   6   1    33791.79    32441.81    219.13 o 
   0   6   1      576.51      584.24     13.60 o 
   1   6   1       46.24       65.97     10.75 o 
   2   6   1      217.02      210.64     10.76 o 
   3   6   1    23742.26    23381.26    103.44 o 
   4   6   1      229.77      235.93     10.83 o 
   5   6   1      792.26      737.69     13.01 o 
   6   6   1      823.56      820.66     13.34 o 
   7   6   1     5263.30     5251.34     50.83 o 
   8   6   1      509.98      528.65     13.65 o 
   9   6   1     2573.13     2613.76     20.23 o 
  10   6   1       72.05       82.78     15.08 o 
  11   6   1      386.46      371.27     17.49 o 
 -11   7   1        1.83        6.50     17.82 o 
 -10   7   1      607.54      638.95     18.38 o 
  -9   7   1     2209.44     2244.51     21.05 o 
  -8   7   1      122.69      132.63     13.01 o 
  -7   7   1     2404.83     2477.21     31.67 o 
  -6   7   1     5291.81     5116.99     31.87 o 
  -5   7   1     5131.33     5008.28     29.29 o 
  -4   7   1       12.34       18.03     10.97 o 
  -3   7   1    11390.78    11356.28     90.03 o 
  -2   7   1     5339.29     5051.62     42.16 o 
  -1   7   1     1912.21     1984.81     21.04 o 
   0   7   1      497.09      598.24     15.08 o 
   1   7   1    19317.23    19093.42     83.81 o 
   2   7   1     5116.09     5209.45     25.56 o 
   3   7   1      529.54      594.19     12.69 o 
   4   7   1      280.58      257.35     10.36 o 
   5   7   1     7286.66     7321.80     58.68 o 
   6   7   1       30.72       39.02     10.19 o 
   7   7   1      659.52      648.81     12.60 o 
   8   7   1      703.45      753.47     14.61 o 
   9   7   1        2.65        5.19     12.77 o 
  10   7   1      128.54      147.40     15.74 o 
  11   7   1     1811.22     1689.22     38.15 o 
 -11   8   1       19.18       29.97     16.23 o 
 -10   8   1      582.91      611.46     17.11 o 
  -9   8   1      165.49      183.05     15.59 o 
  -8   8   1     3295.03     3369.77     38.68 o 
  -7   8   1      612.80      597.24     15.67 o 
  -6   8   1      918.03      936.44     16.45 o 
  -5   8   1     2740.36     2600.71     21.91 o 
  -4   8   1     8940.74     8561.53     46.42 o 
  -3   8   1     5270.31     5244.76     27.42 o 
  -2   8   1     1404.64     1488.10     17.61 o 
  -1   8   1      739.12      625.15     15.28 o 
   0   8   1    10681.06    10588.89     66.83 o 
   1   8   1       29.64       26.61     10.69 o 
   2   8   1    10556.57    10350.28     35.52 o 
   3   8   1     4040.16     4106.73     25.08 o 
   4   8   1      789.65      816.31     12.30 o 
   5   8   1        1.17        6.74      9.80 o 
   6   8   1     6199.45     6043.61     30.83 o 
   7   8   1      350.73      346.14     12.21 o 
   8   8   1        3.77        9.27     12.35 o 
   9   8   1     1120.73     1138.04     15.38 o 
  10   8   1      936.90     1003.27     17.18 o 
  11   8   1       57.86       51.37     16.81 o 
 -11   9   1        2.39       13.23     15.52 o 
 -10   9   1      990.05     1015.75     20.47 o 
  -9   9   1      171.61      187.24     13.88 o 
  -8   9   1     1448.00     1455.91     19.87 o 
  -7   9   1      945.39      906.22     15.77 o 
  -6   9   1     8307.54     7975.45     69.44 o 
  -5   9   1      505.82      509.32     13.95 o 
  -4   9   1       12.90       18.51     10.27 o 
  -3   9   1      750.84      800.39     14.89 o 
  -2   9   1    15695.14    15387.65    102.84 o 
  -1   9   1     3460.96     3584.07     34.03 o 
   0   9   1     8047.06     8136.63     49.22 o 
   1   9   1        3.10       12.91     10.52 o 
   2   9   1     6664.03     6828.45     33.66 o 
   3   9   1      860.26      952.99     13.45 o 
   4   9   1    13178.53    12781.78     82.26 o 
   5   9   1      407.83      403.85     10.70 o 
   6   9   1       44.83       43.77     11.32 o 
   7   9   1      178.83      162.72     10.88 o 
   8   9   1     7916.90     7939.21     83.69 o 
   9   9   1       40.27       41.22     13.16 o 
  10   9   1       38.13       54.71     15.16 o 
  11   9   1       13.14       27.92     15.03 o 
 -11  10   1      339.94      331.68     20.07 o 
 -10  10   1     1579.52     1587.10     37.57 o 
  -9  10   1       28.22       28.09     14.40 o 
  -8  10   1     1788.41     1751.42     20.43 o 
  -7  10   1     1062.18     1080.12     18.13 o 
  -6  10   1     1000.13      989.42     15.04 o 
  -5  10   1      297.08      344.67     11.27 o 
  -4  10   1     5151.75     5117.18     48.12 o 
  -3  10   1      703.47      736.88     14.01 o 
  -2  10   1     1290.38     1272.20     17.15 o 
  -1  10   1     5787.81     5762.40     68.08 o 
   0  10   1     4245.81     4280.87     32.69 o 
   1  10   1      312.22      365.15     13.26 o 
   2  10   1     5728.11     5416.27     37.27 o 
   3  10   1     1577.29     1433.45     14.88 o 
   4  10   1     1263.49     1237.40     14.36 o 
   5  10   1     1467.93     1445.15     15.32 o 
   6  10   1     8178.07     7890.48     46.31 o 
   7  10   1      863.62      858.83     14.31 o 
   8  10   1      139.35      154.26     12.18 o 
   9  10   1      788.53      844.43     16.53 o 
  10  10   1     2084.29     2149.68     40.43 o 
 -10  11   1      134.40      138.55     17.10 o 
  -9  11   1     2998.22     3072.79     31.43 o 
  -8  11   1     1137.02     1089.86     15.54 o 
  -7  11   1     1497.05     1466.29     27.63 o 
  -6  11   1       26.70       41.19     12.36 o 
  -5  11   1     3611.99     3614.49     31.13 o 
  -4  11   1       20.41       27.51     11.54 o 
  -3  11   1     8836.89     8889.59     81.02 o 
  -2  11   1       88.52       63.06     11.76 o 
  -1  11   1     3682.46     3880.39     28.74 o 
   0  11   1     1328.85     1319.61     17.54 o 
   1  11   1     8744.79     8386.48     63.12 o 
   2  11   1       41.31       87.02     10.53 o 
   3  11   1      340.56      360.20     12.26 o 
   4  11   1     5803.26     5603.10     27.23 o 
   5  11   1     5290.50     5292.38     42.53 o 
   6  11   1       13.76       28.92     11.14 o 
   7  11   1     1439.84     1463.97     20.25 o 
   8  11   1      855.49      858.24     14.78 o 
   9  11   1      465.73      477.54     15.53 o 
  10  11   1       26.26       31.14     15.72 o 
 -10  12   1       23.82       29.93     15.73 o 
  -9  12   1      571.62      555.54     15.67 o 
  -8  12   1        5.90        4.38     13.87 o 
  -7  12   1     4599.95     4577.42     32.14 o 
  -6  12   1       12.39       11.89     11.04 o 
  -5  12   1     3784.40     3578.34     29.59 o 
  -4  12   1      148.02      147.53     12.09 o 
  -3  12   1     5057.89     4975.95     33.78 o 
  -2  12   1       71.66       85.48     13.16 o 
  -1  12   1    18909.81    18418.79    277.73 o 
   0  12   1       19.05       32.24     11.54 o 
   1  12   1     1167.47     1112.14     14.83 o 
   2  12   1      111.66      101.82     10.85 o 
   3  12   1     7258.12     7107.32     51.71 o 
   4  12   1      503.70      528.30     12.79 o 
   5  12   1      778.13      788.33     13.52 o 
   6  12   1      102.57      115.14     11.12 o 
   7  12   1     1582.25     1530.63     15.85 o 
   8  12   1       53.55       57.76     12.73 o 
   9  12   1     1651.06     1717.22     20.53 o 
  10  12   1        0.94        4.53     15.18 o 
 -10  13   1       48.76       56.38     15.23 o 
  -9  13   1     1230.71     1229.23     27.37 o 
  -8  13   1      267.58      287.34     15.01 o 
  -7  13   1     1350.22     1348.62     16.35 o 
  -6  13   1     1132.13     1183.50     15.53 o 
  -5  13   1     5606.37     5389.68     37.52 o 
  -4  13   1       92.97       91.58     12.27 o 
  -3  13   1     6274.85     6057.24     52.68 o 
  -2  13   1     1165.22     1138.30     17.13 o 
  -1  13   1      844.69      830.51     15.66 o 
   0  13   1     2749.05     2852.95     32.46 o 
   1  13   1     9492.53     9020.19    127.21 o 
   2  13   1     2603.23     2566.97     26.44 o 
   3  13   1      641.22      641.03     12.97 o 
   4  13   1     4149.10     4073.09     20.92 o 
   5  13   1     2024.16     1987.59     24.05 o 
   6  13   1       86.00       91.87     11.41 o 
   7  13   1     1378.32     1380.17     14.89 o 
   8  13   1      950.09     1001.45     15.49 o 
   9  13   1       98.77       87.10     15.90 o 
  10  13   1        6.72        7.38     15.23 o 
 -10  14   1      913.28      895.41     33.21 o 
  -9  14   1        7.38       12.99     15.29 o 
  -8  14   1      986.02     1058.12     18.53 o 
  -7  14   1      421.24      425.87     13.77 o 
  -6  14   1       26.32       32.59     12.06 o 
  -5  14   1     1369.50     1343.32     15.08 o 
  -4  14   1     2818.24     2822.15     28.10 o 
  -3  14   1      864.48      840.39     15.86 o 
  -2  14   1      766.22      793.82     15.61 o 
  -1  14   1      711.97      669.12     16.17 o 
   0  14   1     4026.47     4086.33     39.98 o 
   1  14   1        2.59        8.88     10.27 o 
   2  14   1    12980.01    12693.33    133.64 o 
   3  14   1     2088.38     2011.21     17.09 o 
   4  14   1      513.54      521.84     12.56 o 
   5  14   1      327.72      313.40     11.80 o 
   6  14   1     4844.78     4815.28     29.08 o 
   7  14   1      249.27      242.36     13.62 o 
   8  14   1       84.74       93.99     14.39 o 
   9  14   1      273.98      257.22     14.86 o 
  -9  15   1       27.74       24.83     16.12 o 
  -8  15   1      983.79     1052.60     18.55 o 
  -7  15   1       72.20       88.11     13.99 o 
  -6  15   1     2011.35     1992.48     21.13 o 
  -5  15   1      139.86      143.79     12.13 o 
  -4  15   1      212.96      214.13     12.29 o 
  -3  15   1      387.46      404.69     15.03 o 
  -2  15   1     4378.72     4356.85     41.33 o 
  -1  15   1        6.04        8.16     12.41 o 
   0  15   1     3141.77     3146.16     36.52 o 
   1  15   1       62.97       84.20     13.06 o 
   2  15   1     1912.28     1913.90     20.02 o 
   3  15   1     1145.84     1089.88     14.59 o 
   4  15   1     5843.40     5747.66     36.94 o 
   5  15   1       22.42       24.57     11.22 o 
   6  15   1      175.33      187.99     12.92 o 
   7  15   1       50.48       59.57     13.37 o 
   8  15   1     3402.16     3453.22     45.15 o 
   9  15   1       51.02       52.59     13.90 o 
  -9  16   1      495.84      504.24     16.78 o 
  -8  16   1     1528.34     1573.29     19.30 o 
  -7  16   1      609.15      668.57     15.85 o 
  -6  16   1      860.24      865.18     15.60 o 
  -5  16   1     1870.43     1916.27     17.93 o 
  -4  16   1     3647.93     3648.85     35.39 o 
  -3  16   1     2504.79     2525.65     20.71 o 
  -2  16   1     2055.61     2059.32     27.53 o 
  -1  16   1     5212.08     5016.14     50.47 o 
   0  16   1     5472.10     5326.36     41.92 o 
   1  16   1     2074.28     2034.25     37.65 o 
   2  16   1     2004.23     1971.59     18.78 o 
   3  16   1      452.77      456.24     13.73 o 
   4  16   1     2240.34     2191.81     18.81 o 
   5  16   1      173.36      163.37     12.89 o 
   6  16   1     2874.30     2901.54     32.73 o 
   7  16   1      242.17      262.20     13.33 o 
   8  16   1       36.86       44.73     13.53 o 
   9  16   1      176.35      189.78     15.58 o 
  -9  17   1     1459.37     1279.72     30.80 o 
  -8  17   1        2.31       -5.36     14.52 o 
  -7  17   1     1005.00     1027.54     16.42 o 
  -6  17   1      926.43      944.54     15.41 o 
  -5  17   1     2554.03     2573.15     26.70 o 
  -4  17   1        0.31        3.83     12.02 o 
  -3  17   1     3237.67     3176.99     23.46 o 
  -2  17   1     2831.50     2714.62     20.82 o 
  -1  17   1     2805.86     2785.29     28.59 o 
   0  17   1      672.99      670.27     17.38 o 
   1  17   1     6327.83     6044.83     56.71 o 
   2  17   1      974.61      882.14     16.32 o 
   3  17   1       15.46       28.18     12.78 o 
   4  17   1      536.04      584.40     14.40 o 
   5  17   1     1768.72     1777.65     19.04 o 
   6  17   1       10.31       16.89     13.01 o 
   7  17   1      365.10      378.74     13.99 o 
   8  17   1       53.88       52.14     15.25 o 
   9  17   1       86.39       80.84     14.62 o 
  -8  18   1        0.10        3.31     14.39 o 
  -7  18   1     1755.96     1829.37     29.54 o 
  -6  18   1      696.77      696.91     15.46 o 
  -5  18   1     1140.08     1099.99     16.80 o 
  -4  18   1      217.28      219.49     13.67 o 
  -3  18   1      646.58      632.98     15.62 o 
  -2  18   1      268.64      278.23     13.26 o 
  -1  18   1     4627.16     4481.39     56.18 o 
   0  18   1      232.51      233.05     14.64 o 
   1  18   1      141.08      160.40     15.71 o 
   2  18   1     1021.57     1000.20     17.09 o 
   3  18   1     1769.59     1804.58     19.80 o 
   4  18   1      272.84      266.52     13.93 o 
   5  18   1     1006.21     1015.93     15.21 o 
   6  18   1      293.96      308.31     13.33 o 
   7  18   1      903.59      957.99     16.23 o 
   8  18   1       19.85       20.62     14.41 o 
  -8  19   1      128.98      157.92     17.51 o 
  -7  19   1       43.32       53.95     14.19 o 
  -6  19   1      253.45      275.32     15.79 o 
  -5  19   1      984.03     1035.48     17.00 o 
  -4  19   1      111.80      120.44     14.82 o 
  -3  19   1     2405.16     2301.90     19.84 o 
  -2  19   1      526.59      540.81     15.21 o 
  -1  19   1       24.17       38.96     15.74 o 
   0  19   1      795.70      809.91     16.49 o 
   1  19   1     3136.78     3102.35     69.55 o 
   2  19   1      158.27      176.52     15.26 o 
   3  19   1       77.07       79.53     13.57 o 
   4  19   1     2392.76     2369.39     26.35 o 
   5  19   1     1185.28     1215.67     25.27 o 
   6  19   1       39.63       41.12     13.48 o 
   7  19   1     1527.37     1498.96     22.11 o 
   8  19   1      769.37      683.68     22.69 o 
  -7  20   1      581.33      502.21     17.06 o 
  -6  20   1        5.47        9.12     15.69 o 
  -5  20   1       32.04       45.17     16.08 o 
  -4  20   1     2478.02     2518.89     32.22 o 
  -3  20   1        4.29        7.73     14.48 o 
  -2  20   1       13.21        9.49     15.37 o 
  -1  20   1      831.96      844.29     19.90 o 
   0  20   1     1614.63     1627.95     20.76 o 
   1  20   1       47.17       42.21     15.61 o 
   2  20   1     2695.51     2671.97     33.74 o 
   3  20   1     1645.78     1540.93     19.69 o 
   4  20   1      469.86      474.59     16.56 o 
   5  20   1      399.19      451.22     13.90 o 
   6  20   1     1368.08     1369.88     17.35 o 
   7  20   1      537.92      485.79     17.50 o 
  -7  21   1      230.75      220.95     17.44 o 
  -6  21   1     2172.82     2164.60     60.60 o 
  -5  21   1      271.82      308.76     16.67 o 
  -4  21   1       16.25       14.86     14.22 o 
  -3  21   1      118.30      139.50     14.51 o 
  -2  21   1     2630.60     2689.61     22.90 o 
  -1  21   1        9.48       16.27     14.26 o 
   0  21   1     1068.91     1062.52     20.73 o 
   1  21   1       84.92       95.09     15.91 o 
   2  21   1     1643.35     1588.46     20.81 o 
   3  21   1      357.17      351.69     14.89 o 
   4  21   1     1835.36     1871.02     19.64 o 
   5  21   1        3.19       13.46     15.63 o 
   6  21   1       51.77       51.21     16.04 o 
   7  21   1       48.38       48.88     16.02 o 
  -6  22   1       25.15       32.79     18.49 o 
  -5  22   1      132.71      142.94     15.56 o 
  -4  22   1     2010.93     2023.88     23.11 o 
  -3  22   1      464.61      477.63     16.16 o 
  -2  22   1      305.94      309.15     17.89 o 
  -1  22   1     1306.59     1350.99     26.27 o 
   0  22   1     1729.63     1790.22     35.77 o 
   1  22   1      111.20      119.99     16.31 o 
   2  22   1      359.04      408.13     17.97 o 
   3  22   1      524.12      567.38     18.10 o 
   4  22   1      184.61      195.63     15.68 o 
   5  22   1       77.96       99.39     15.51 o 
   6  22   1      656.35      611.37     18.63 o 
  -5  23   1      410.25      392.19     17.48 o 
  -4  23   1       60.43       62.12     16.94 o 
  -3  23   1     1229.15     1280.75     23.49 o 
  -2  23   1      534.02      515.26     20.28 o 
  -1  23   1      211.95      216.31     19.32 o 
   0  23   1       93.97      101.98     18.95 o 
   1  23   1     1683.66     1810.69     56.27 o 
   2  23   1      181.55      190.36     19.11 o 
   3  23   1      135.06      136.52     16.24 o 
   4  23   1        1.11       12.63     15.90 o 
   5  23   1     1507.40     1492.95     38.45 o 
  -5  24   1      370.11      349.16     18.47 o 
  -4  24   1        0.47        4.00     17.22 o 
  -3  24   1      118.67      118.09     15.58 o 
  -2  24   1       10.03        8.88     15.73 o 
  -1  24   1     1766.77     1858.47     40.73 o 
   0  24   1        3.64       10.09     16.65 o 
   1  24   1       55.60       81.68     17.34 o 
   2  24   1      121.31      127.09     16.42 o 
   3  24   1     2085.28     2058.43     61.96 o 
   4  24   1       22.73       43.51     19.51 o 
   5  24   1      574.87      532.24     18.85 o 
  -4  25   1        6.22       11.97     17.03 o 
  -3  25   1      474.62      458.17     18.47 o 
  -2  25   1      518.80      521.10     18.77 o 
  -1  25   1       24.23       32.42     17.76 o 
   0  25   1       24.26       37.16     17.65 o 
   1  25   1     1029.93      983.91     22.70 o 
   2  25   1      215.87      229.20     20.66 o 
   3  25   1      313.06      291.69     19.79 o 
  -2  26   1       31.32       26.41     18.58 o 
  -1  26   1      141.73      131.01     19.18 o 
   0  26   1     1506.38     1420.75     56.79 o 
   1  26   1        2.39        7.13     20.55 o 
   2  26   1      287.92      282.30     21.89 o 
 -10   0   2       68.51       66.02     24.37 o 
  -8   0   2    12110.19    11952.46    130.66 o 
  -6   0   2      577.56      580.68     21.50 o 
  -4   0   2    25212.51    25434.44     86.32 o 
  -2   0   2     7972.01     8271.96     50.72 o 
   0   0   2    23005.24    23436.85    328.34 o 
   2   0   2    30644.22    31177.10    304.38 o 
   4   0   2     1915.85     1759.76     24.33 o 
   6   0   2     7826.56     7623.02     96.54 o 
   8   0   2     2311.50     2264.01     27.88 o 
  10   0   2     1366.72     1491.36     27.18 o 
 -11   1   2       50.00       48.64     21.61 o 
 -10   1   2     4073.48     4194.36     38.09 o 
  -9   1   2      189.25      204.71     15.40 o 
  -8   1   2        0.32       16.83     13.85 o 
  -7   1   2      274.33      305.07     21.67 o 
  -6   1   2     6702.65     6472.98     29.18 o 
  -5   1   2      468.08      537.40     14.32 o 
  -4   1   2     6469.43     6731.98     37.51 o 
  -3   1   2     8462.43     8582.62     42.02 o 
  -2   1   2     3462.62     3659.72     25.01 o 
  -1   1   2      141.18      173.52     10.82 o 
   0   1   2    16243.19    17225.55    113.90 o 
   1   1   2     1126.10     1133.38     14.16 o 
   2   1   2     2305.69     2566.45     18.23 o 
   3   1   2     4077.07     4180.02     27.84 o 
   4   1   2     7849.53     7424.49     57.77 o 
   5   1   2     7186.29     7308.64     31.79 o 
   6   1   2     3678.78     3575.20     20.30 o 
   7   1   2     1643.08     1621.67     22.52 o 
   8   1   2     1924.94     1924.46     27.67 o 
   9   1   2       51.93       62.76     11.84 o 
  10   1   2     1436.97     1493.72     16.88 o 
  11   1   2       66.97       59.06     14.18 o 
 -11   2   2      878.36      873.89     22.18 o 
 -10   2   2       30.34       35.71     16.19 o 
  -9   2   2      829.78      802.31     16.14 o 
  -8   2   2      413.45      418.59     22.05 o 
  -7   2   2      265.79      286.06     13.93 o 
  -6   2   2      517.14      542.39     14.28 o 
  -5   2   2     5639.80     5384.13     28.12 o 
  -4   2   2     2097.46     2142.11     20.48 o 
  -3   2   2     7670.92     8227.06     35.55 o 
  -2   2   2    25470.61    26401.55     94.91 o 
  -1   2   2    37955.55    37672.55    508.57 o 
   0   2   2      728.96      722.86     13.00 o 
   1   2   2    24988.77    25689.75    178.45 o 
   2   2   2      175.22      149.16      9.75 o 
   3   2   2     8599.96     8559.47     46.58 o 
   4   2   2      648.38      676.85     10.82 o 
   5   2   2     5772.62     5705.53     23.13 o 
   6   2   2     4036.16     3995.95     36.37 o 
   7   2   2      916.00      883.18     12.63 o 
   8   2   2      309.65      321.65     12.14 o 
   9   2   2     2649.29     2724.21     31.00 o 
  10   2   2       27.52       40.33     12.43 o 
  11   2   2       96.59      118.74     15.30 o 
 -11   3   2       39.44       45.40     17.32 o 
 -10   3   2      253.96      274.83     16.18 o 
  -9   3   2     1575.92     1604.37     17.46 o 
  -8   3   2        2.35        8.36     12.06 o 
  -7   3   2    10508.49    10033.20     70.88 o 
  -6   3   2      689.21      770.76     23.32 o 
  -5   3   2       12.18       28.01     11.52 o 
  -4   3   2      118.26      147.80     12.03 o 
  -3   3   2    19100.80    18417.30    123.06 o 
  -2   3   2       66.01       79.66      9.57 o 
  -1   3   2     3347.63     3402.20     23.29 o 
   0   3   2     3450.44     3592.66     23.10 o 
   1   3   2    64206.56    62761.33    983.48 o 
   2   3   2     1308.88     1527.35     14.87 o 
   3   3   2    12281.76    12343.30     77.76 o 
   4   3   2     2108.81     2251.93     15.96 o 
   5   3   2     3620.28     3569.92     21.08 o 
   6   3   2      384.22      362.91     11.37 o 
   7   3   2     5663.90     5408.20     21.02 o 
   8   3   2       22.48       29.96     10.04 o 
   9   3   2       44.36       64.14     11.78 o 
  10   3   2       16.68       17.01     12.49 o 
  11   3   2     1078.55     1038.57     21.13 o 
 -11   4   2      730.01      714.97     18.89 o 
 -10   4   2        0.78       10.87     16.30 o 
  -9   4   2     1355.10     1352.24     18.67 o 
  -8   4   2     2152.13     2129.50     24.93 o 
  -7   4   2     3490.42     3458.07     22.38 o 
  -6   4   2      308.36      370.61     13.63 o 
  -5   4   2     7674.04     7516.02     79.01 o 
  -4   4   2    16583.88    17144.60    155.97 o 
  -3   4   2     1274.09     1467.49     17.74 o 
  -2   4   2     2411.24     2435.05     20.06 o 
  -1   4   2    20853.17    21097.66     84.98 o 
   0   4   2      377.32      369.91     11.28 o 
   1   4   2     1492.97     1448.01     14.92 o 
   2   4   2      208.59      217.31     10.15 o 
   3   4   2    10909.33    11308.65     80.87 o 
   4   4   2      993.28      947.27     12.08 o 
   5   4   2     4231.00     4005.03     19.20 o 
   6   4   2     1942.33     2004.12     19.31 o 
   7   4   2      278.75      280.66     10.58 o 
   8   4   2     1886.44     1829.78     15.01 o 
   9   4   2     2805.47     2799.16     28.01 o 
  10   4   2      363.42      376.81     13.63 o 
  11   4   2       33.26       37.54     15.38 o 
 -11   5   2      438.67      435.44     19.25 o 
 -10   5   2     3448.19     3484.09     49.39 o 
  -9   5   2      776.22      797.20     15.63 o 
  -8   5   2        8.41       22.01     14.13 o 
  -7   5   2     1802.65     1794.70     20.98 o 
  -6   5   2     7655.78     7446.88     47.36 o 
  -5   5   2     1331.62     1384.70     17.36 o 
  -4   5   2     1229.35     1213.91     18.41 o 
  -3   5   2     5100.32     5113.94     35.06 o 
  -2   5   2     6162.18     6077.23     28.95 o 
  -1   5   2        0.89       10.88      9.65 o 
   0   5   2     8910.15     9157.39     36.94 o 
   1   5   2      568.93      571.51     12.11 o 
   2   5   2      829.68      871.17     12.59 o 
   3   5   2      267.87      246.66      9.78 o 
   4   5   2    11931.84    11825.88     62.50 o 
   5   5   2        1.16       33.16     14.47 o 
   6   5   2     3951.28     3956.16     19.27 o 
   7   5   2     2413.49     2363.62     16.51 o 
   8   5   2     1988.94     1972.49     21.53 o 
   9   5   2        6.68       10.73     11.36 o 
  10   5   2     2883.18     2941.18     28.84 o 
  11   5   2      432.12      423.38     16.16 o 
 -11   6   2       60.02       61.76     17.85 o 
 -10   6   2       20.37       33.99     16.58 o 
  -9   6   2      212.46      222.92     14.46 o 
  -8   6   2     6535.33     6501.72     46.50 o 
  -7   6   2       14.67       10.92     11.12 o 
  -6   6   2      522.55      522.07     15.09 o 
  -5   6   2      416.34      465.17     14.72 o 
  -4   6   2     8646.15     8348.61     40.59 o 
  -3   6   2     1673.78     1753.10     18.29 o 
  -2   6   2    12242.94    12119.89     53.57 o 
  -1   6   2      344.33      430.81     11.35 o 
   0   6   2     5072.69     5220.91     27.56 o 
   1   6   2       97.43       88.15      9.37 o 
   2   6   2    11158.52    10479.59     56.98 o 
   3   6   2      989.08      949.90     12.36 o 
   4   6   2      961.93      967.11     12.25 o 
   5   6   2       33.66       35.87     10.22 o 
   6   6   2     7454.57     7247.72     40.37 o 
   7   6   2     1078.93     1068.01     12.31 o 
   8   6   2     1137.30     1117.08     14.67 o 
   9   6   2      306.74      314.86     13.49 o 
  10   6   2      992.40     1056.51     15.56 o 
  11   6   2       49.85       50.95     15.20 o 
 -11   7   2       19.39       30.11     17.48 o 
 -10   7   2     1617.33     1672.98     26.34 o 
  -9   7   2      364.05      383.27     16.16 o 
  -8   7   2        3.90       13.60     12.57 o 
  -7   7   2     1286.46     1323.55     16.93 o 
  -6   7   2     3761.97     3641.91     29.69 o 
  -5   7   2      334.27      318.76     13.54 o 
  -4   7   2     8448.67     8657.61     58.27 o 
  -3   7   2     8611.15     9122.82     85.97 o 
  -2   7   2     2680.28     2710.46     20.37 o 
  -1   7   2     1064.88      978.43     15.79 o 
   0   7   2    18038.40    17618.68     62.32 o 
   1   7   2     7515.15     7672.90     48.88 o 
   2   7   2     1806.53     1940.96     15.92 o 
   3   7   2     2741.53     2669.88     19.04 o 
   4   7   2    11917.66    11277.26     52.30 o 
   5   7   2     3741.74     3671.53     18.89 o 
   6   7   2      883.58      866.92     13.36 o 
   7   7   2      908.06      906.08     12.84 o 
   8   7   2     1827.53     1855.22     17.07 o 
   9   7   2      424.43      437.28     13.47 o 
  10   7   2      466.11      474.73     15.73 o 
  11   7   2       20.52       23.10     15.48 o 
 -11   8   2      977.50      876.77     19.63 o 
 -10   8   2        9.76       15.86     14.69 o 
  -9   8   2      653.71      657.25     16.67 o 
  -8   8   2      447.29      449.12     14.55 o 
  -7   8   2      346.05      369.71     14.12 o 
  -6   8   2       69.63       72.07     12.81 o 
  -5   8   2     7084.55     7126.45     66.42 o 
  -4   8   2       97.09      111.18     10.71 o 
  -3   8   2        6.52        9.77     11.10 o 
  -2   8   2    13677.85    13979.80     88.99 o 
  -1   8   2    16785.90    16588.32     90.46 o 
   0   8   2     2541.41     2784.47     19.63 o 
   1   8   2    15345.00    15974.58     83.78 o 
   2   8   2     5666.28     5477.40     24.45 o 
   3   8   2     9107.21     9407.16     81.13 o 
   4   8   2      831.47      878.82     12.55 o 
   5   8   2     3846.91     3647.52     32.61 o 
   6   8   2     4991.42     4803.22     33.86 o 
   7   8   2      164.80      181.80     10.57 o 
   8   8   2        7.67       13.32      9.95 o 
   9   8   2     3165.02     3200.33     25.34 o 
  10   8   2       54.48       61.39     14.19 o 
  11   8   2      329.97      299.97     16.70 o 
 -11   9   2      352.43      318.99     17.55 o 
 -10   9   2       16.00       23.29     15.28 o 
  -9   9   2     1846.19     1953.48     20.24 o 
  -8   9   2      109.15      110.44     13.87 o 
  -7   9   2     5307.27     5268.94     51.95 o 
  -6   9   2      336.33      346.02     14.62 o 
  -5   9   2     1221.55     1233.87     16.49 o 
  -4   9   2        0.96       10.86     10.70 o 
  -3   9   2    10866.00    10483.70     85.40 o 
  -2   9   2       10.08        9.35     11.34 o 
  -1   9   2      125.45      119.98     11.13 o 
   0   9   2       25.84       26.65     10.48 o 
   1   9   2     8516.61     8302.81     52.04 o 
   2   9   2      180.48      229.02     10.47 o 
   3   9   2     8528.61     8404.72     27.19 o 
   4   9   2       10.65        4.32     10.00 o 
   5   9   2     1233.79     1205.12     12.94 o 
   6   9   2      687.67      694.61     12.22 o 
   7   9   2     6915.76     6926.69     45.59 o 
   8   9   2      155.58      161.30     11.99 o 
   9   9   2       95.02      104.35     12.90 o 
  10   9   2      350.81      355.51     15.26 o 
 -10  10   2       76.96       71.06     15.66 o 
  -9  10   2     2141.73     2204.17     20.96 o 
  -8  10   2     1488.03     1474.16     19.86 o 
  -7  10   2     2044.82     2001.44     21.16 o 
  -6  10   2      362.30      357.59     13.88 o 
  -5  10   2     7301.86     7138.53     48.95 o 
  -4  10   2     5677.96     5634.37     40.24 o 
  -3  10   2      584.03      573.63     13.03 o 
  -2  10   2     3132.51     3224.58     23.99 o 
  -1  10   2     6693.35     6409.88     49.26 o 
   0  10   2     1653.23     1779.78     16.41 o 
   1  10   2     1524.84     1512.35     15.39 o 
   2  10   2     4412.71     4295.85     33.01 o 
   3  10   2     2242.52     2259.03     15.88 o 
   4  10   2       27.69       32.41      9.93 o 
   5  10   2     4172.38     4006.57     36.89 o 
   6  10   2     1615.56     1652.44     18.03 o 
   7  10   2        0.76        8.74     10.01 o 
   8  10   2      138.39      150.18     12.85 o 
   9  10   2     2400.25     2564.83     27.72 o 
  10  10   2      423.08      390.74     14.62 o 
 -10  11   2      806.81      801.42     18.05 o 
  -9  11   2      256.89      277.54     16.74 o 
  -8  11   2       86.15       89.15     13.94 o 
  -7  11   2     1355.89     1283.02     17.40 o 
  -6  11   2     4390.51     4386.11     37.71 o 
  -5  11   2      790.86      725.29     13.89 o 
  -4  11   2     3082.17     3023.02     27.01 o 
  -3  11   2     2489.41     2457.80     19.22 o 
  -2  11   2     1915.64     1961.33     18.45 o 
  -1  11   2      316.09      379.05     12.97 o 
   0  11   2    11056.12    10689.85    122.23 o 
   1  11   2     2892.14     3015.99     23.79 o 
   2  11   2     1484.75     1576.42     15.33 o 
   3  11   2      452.65      471.76     11.18 o 
   4  11   2     8348.06     8113.45     51.83 o 
   5  11   2       65.12       67.74     10.23 o 
   6  11   2       65.62       77.27     10.65 o 
   7  11   2      968.20      963.88     14.26 o 
   8  11   2      714.54      765.42     16.22 o 
   9  11   2      155.88      158.78     15.31 o 
  10  11   2      466.66      439.38     16.90 o 
 -10  12   2      186.24      184.62     16.61 o 
  -9  12   2       19.02       16.92     15.01 o 
  -8  12   2      676.91      702.88     17.00 o 
  -7  12   2       93.82       83.64     14.51 o 
  -6  12   2     2008.07     2062.07     17.90 o 
  -5  12   2        4.42        6.42     11.84 o 
  -4  12   2     4166.31     4076.78     31.42 o 
  -3  12   2       34.82       38.65     12.23 o 
  -2  12   2    12103.53    11919.99     89.34 o 
  -1  12   2        1.63        7.46     10.68 o 
   0  12   2     1543.51     1511.80     17.36 o 
   1  12   2      247.47      267.88     11.64 o 
   2  12   2    18566.60    18134.68    112.12 o 
   3  12   2       40.50       49.38     10.22 o 
   4  12   2       13.30       21.45     10.63 o 
   5  12   2       50.90       53.34     10.92 o 
   6  12   2     5362.07     5359.12     36.25 o 
   7  12   2       39.74       47.34     11.16 o 
   8  12   2      745.72      747.50     15.59 o 
   9  12   2        4.20       17.08     14.29 o 
  10  12   2      231.42      240.53     15.70 o 
 -10  13   2      803.78      683.96     18.29 o 
  -9  13   2      780.45      788.30     17.39 o 
  -8  13   2       58.57       64.04     15.21 o 
  -7  13   2     1204.59     1205.07     18.05 o 
  -6  13   2     1001.50     1037.47     14.92 o 
  -5  13   2      341.10      357.96     12.53 o 
  -4  13   2     5269.21     5133.55     40.58 o 
  -3  13   2     3341.50     3342.32     20.88 o 
  -2  13   2     3362.48     3401.95     37.04 o 
  -1  13   2      192.30      190.14     12.00 o 
   0  13   2    11561.20    11112.06    138.18 o 
   1  13   2     1512.55     1587.08     16.84 o 
   2  13   2       56.37       64.55     10.37 o 
   3  13   2      757.81      763.47     12.56 o 
   4  13   2     8781.39     8637.44     54.01 o 
   5  13   2        4.12        8.40     10.73 o 
   6  13   2      453.77      464.34     12.66 o 
   7  13   2     1858.36     1835.77     21.20 o 
   8  13   2     1465.78     1507.69     15.78 o 
   9  13   2        1.43       10.03     14.73 o 
  10  13   2      258.11      246.89     15.43 o 
 -10  14   2       13.49       25.17     18.06 o 
  -9  14   2     1899.02     1849.96     21.29 o 
  -8  14   2      523.87      546.63     17.00 o 
  -7  14   2     3001.81     3016.28     38.33 o 
  -6  14   2      152.89      135.14     13.57 o 
  -5  14   2     4943.95     4908.69     33.85 o 
  -4  14   2      377.28      378.53     13.41 o 
  -3  14   2      793.96      755.85     14.99 o 
  -2  14   2     1242.60     1179.70     18.61 o 
  -1  14   2     5515.24     5198.95     80.83 o 
   0  14   2      137.29      130.59     14.00 o 
   1  14   2      849.38      831.14     14.38 o 
   2  14   2     1392.58     1376.94     15.78 o 
   3  14   2     1357.85     1357.59     14.17 o 
   4  14   2        2.71       16.88     10.65 o 
   5  14   2     2072.96     1996.79     22.17 o 
   6  14   2      475.48      492.55     13.60 o 
   7  14   2        7.27       16.58     10.91 o 
   8  14   2       82.58       91.09     12.98 o 
   9  14   2     2319.95     2274.62     46.77 o 
  -9  15   2     1245.64     1239.40     22.97 o 
  -8  15   2       36.25       35.25     16.01 o 
  -7  15   2     3823.33     3946.91     67.91 o 
  -6  15   2      178.21      169.70     12.97 o 
  -5  15   2     1037.45     1016.34     15.19 o 
  -4  15   2      121.12      148.44     13.25 o 
  -3  15   2     5968.84     5784.94     66.84 o 
  -2  15   2      317.64      298.93     14.44 o 
  -1  15   2        5.52       22.30     11.95 o 
   0  15   2      333.68      364.27     14.92 o 
   1  15   2     1928.08     1874.25     17.27 o 
   2  15   2      131.42      116.93     10.87 o 
   3  15   2     4909.14     4684.73     49.93 o 
   4  15   2     1032.66      989.92     14.02 o 
   5  15   2      531.18      520.63     12.80 o 
   6  15   2        3.88        1.37     12.27 o 
   7  15   2     2891.90     2976.26     43.84 o 
   8  15   2        4.52        9.33     12.80 o 
   9  15   2       90.68       94.18     15.12 o 
  -9  16   2      365.87      343.26     18.66 o 
  -8  16   2       19.05       37.95     14.47 o 
  -7  16   2      406.64      447.63     15.02 o 
  -6  16   2      204.39      213.33     13.26 o 
  -5  16   2     2516.22     2441.19     19.09 o 
  -4  16   2      680.62      689.22     14.32 o 
  -3  16   2      141.59      145.80     13.01 o 
  -2  16   2     1442.96     1443.49     17.83 o 
  -1  16   2     4451.26     4372.02     34.38 o 
   0  16   2      146.09      127.41     14.19 o 
   1  16   2      658.82      638.56     14.03 o 
   2  16   2     4182.54     4103.52     33.17 o 
   3  16   2     1096.52     1066.64     18.47 o 
   4  16   2      130.81      134.70     11.04 o 
   5  16   2     3516.85     3396.54     27.56 o 
   6  16   2     1442.68     1447.32     20.36 o 
   7  16   2       71.49       85.16     13.30 o 
   8  16   2        1.26        9.61     13.64 o 
   9  16   2      923.24      813.31     26.58 o 
  -9  17   2       74.64       68.31     17.81 o 
  -8  17   2        1.48        9.75     16.70 o 
  -7  17   2       15.83       18.86     14.28 o 
  -6  17   2     1947.15     1993.37     21.96 o 
  -5  17   2       18.10       15.22     13.59 o 
  -4  17   2     1514.40     1505.65     19.04 o 
  -3  17   2      705.26      692.93     14.66 o 
  -2  17   2      534.85      562.13     15.50 o 
  -1  17   2     1121.80     1091.21     16.49 o 
   0  17   2     9363.81     9409.02     83.28 o 
   1  17   2      715.29      703.97     15.05 o 
   2  17   2     1174.18     1175.56     15.87 o 
   3  17   2      771.04      741.63     15.51 o 
   4  17   2     4666.59     4652.42     40.43 o 
   5  17   2      281.95      271.94     12.54 o 
   6  17   2       61.79       74.79     12.83 o 
   7  17   2      410.92      439.51     14.61 o 
   8  17   2      973.61      940.99     18.21 o 
  -8  18   2     1245.79     1156.95     21.21 o 
  -7  18   2       66.44       81.79     15.23 o 
  -6  18   2     1122.65     1158.16     16.38 o 
  -5  18   2        1.97       11.04     15.00 o 
  -4  18   2     2575.39     2564.26     30.63 o 
  -3  18   2      271.51      269.20     15.19 o 
  -2  18   2     2899.47     2866.25     25.94 o 
  -1  18   2      417.39      409.83     14.61 o 
   0  18   2      214.46      218.99     14.62 o 
   1  18   2      653.90      617.40     16.84 o 
   2  18   2     8534.27     8450.61    140.35 o 
   3  18   2      184.20      187.67     13.91 o 
   4  18   2       46.13       39.46     12.90 o 
   5  18   2        4.80        6.54     13.18 o 
   6  18   2     1717.29     1703.42     24.19 o 
   7  18   2       10.41       11.63     13.25 o 
   8  18   2      651.82      609.71     16.11 o 
  -8  19   2       40.92       38.53     16.85 o 
  -7  19   2      815.47      830.86     20.00 o 
  -6  19   2     1989.01     1972.41     20.01 o 
  -5  19   2      124.22      137.01     14.64 o 
  -4  19   2      505.25      504.48     15.94 o 
  -3  19   2     1493.00     1522.89     18.70 o 
  -2  19   2     1880.07     1850.51     19.01 o 
  -1  19   2       16.51       17.31     13.87 o 
   0  19   2      889.70      883.91     22.25 o 
   1  19   2       89.12       95.47     16.01 o 
   2  19   2       85.32       85.26     13.89 o 
   3  19   2      456.03      475.96     15.09 o 
   4  19   2     2076.71     2080.93     19.48 o 
   5  19   2       43.90       51.91     14.01 o 
   6  19   2      196.19      201.03     14.09 o 
   7  19   2      634.70      639.70     17.14 o 
  -7  20   2      560.63      519.23     18.60 o 
  -6  20   2        9.94       11.38     11.65 o 
  -5  20   2     1919.82     1979.66     26.09 o 
  -4  20   2      671.06      691.95     16.02 o 
  -3  20   2        5.52       14.14     14.73 o 
  -2  20   2       21.78       20.11     15.14 o 
  -1  20   2     3755.07     3748.51     42.98 o 
   0  20   2       54.22       45.37     14.71 o 
   1  20   2      741.69      746.28     17.92 o 
   2  20   2      133.05      151.47     16.29 o 
   3  20   2     1030.54     1007.42     17.27 o 
   4  20   2       37.19       41.68     13.15 o 
   5  20   2     1337.06     1426.00     20.03 o 
   6  20   2      129.27      131.66     15.42 o 
   7  20   2       95.24       91.94     16.39 o 
  -7  21   2      599.29      539.99     18.73 o 
  -6  21   2       25.72       26.68     15.32 o 
  -5  21   2        3.24        9.81     15.09 o 
  -4  21   2      108.14      120.68     15.89 o 
  -3  21   2     3207.99     3222.25     34.71 o 
  -2  21   2        0.14        2.37     13.08 o 
  -1  21   2      136.49      145.85     16.59 o 
   0  21   2       99.66      110.85     16.00 o 
   1  21   2     4171.25     4072.47     28.80 o 
   2  21   2      301.08      302.14     16.19 o 
   3  21   2     1099.23     1117.40     17.99 o 
   4  21   2      239.09      271.43     14.81 o 
   5  21   2      598.22      623.35     16.73 o 
   6  21   2      104.49      106.95     15.23 o 
  -6  22   2       71.20       83.17     16.33 o 
  -5  22   2     1654.53     1635.16     21.43 o 
  -4  22   2      557.78      584.21     17.79 o 
  -3  22   2       73.11       94.83     15.07 o 
  -2  22   2      720.76      716.07     16.37 o 
  -1  22   2     2189.37     2263.35     29.68 o 
   0  22   2       33.25       22.67     15.00 o 
   1  22   2      330.37      342.26     16.25 o 
   2  22   2      966.98      985.07     21.30 o 
   3  22   2     1707.83     1783.19     22.17 o 
   4  22   2        9.18       15.75     15.27 o 
   5  22   2      648.79      611.19     18.48 o 
   6  22   2      502.35      455.65     17.17 o 
  -5  23   2       22.36       29.45     16.87 o 
  -4  23   2      276.31      265.78     16.90 o 
  -3  23   2      891.06      889.63     17.94 o 
  -2  23   2      464.98      491.98     18.41 o 
  -1  23   2      497.25      499.61     18.77 o 
   0  23   2     1681.16     1760.26     23.38 o 
   1  23   2      554.39      548.19     21.67 o 
   2  23   2        1.43       -0.49     17.27 o 
   3  23   2      377.80      378.65     19.11 o 
   4  23   2      885.16      860.78     20.26 o 
   5  23   2      408.26      372.29     17.88 o 
  -4  24   2     1016.06      925.73     20.35 o 
  -3  24   2        0.01        6.32     16.19 o 
  -2  24   2      363.42      362.39     18.35 o 
  -1  24   2       28.16       37.52     16.23 o 
   0  24   2      249.69      227.45     16.52 o 
   1  24   2       29.47       43.64     16.04 o 
   2  24   2      933.09      929.23     23.15 o 
   3  24   2        0.15        1.02     18.20 o 
   4  24   2      195.02      190.19     17.80 o 
  -3  25   2      464.49      414.50     17.36 o 
  -2  25   2      598.93      627.98     22.06 o 
  -1  25   2      156.71      182.66     20.16 o 
   0  25   2      265.66      266.37     19.17 o 
   1  25   2      411.97      409.18     19.06 o 
   2  25   2        0.04        6.15     18.64 o 
   3  25   2      575.36      530.81     22.71 o 
  -1  26   2     1111.99     1039.64     41.31 o 
   0  26   2        9.16       12.75     18.25 o 
   1  26   2      569.96      549.71     20.80 o 
 -11   0   3       16.77       28.57     25.68 o 
  -9   0   3     1768.95     1763.15     33.80 o 
  -7   0   3       34.15       35.69     18.26 o 
  -5   0   3    17857.62    17196.71    341.37 o 
  -3   0   3     5961.33     5961.64     40.24 o 
  -1   0   3    14224.45    14396.44     54.35 o 
   1   0   3    25626.46    25547.97    226.16 o 
   3   0   3     8528.95     8900.57    104.26 o 
   5   0   3     6379.42     6515.85     56.18 o 
   7   0   3       43.86       41.73     12.23 o 
   9   0   3     1503.39     1474.66     28.86 o 
  11   0   3     1062.70     1061.68     38.36 o 
 -11   1   3      721.26      690.85     19.31 o 
 -10   1   3     1241.21     1276.02     19.53 o 
  -9   1   3       14.84       33.87     17.03 o 
  -8   1   3      799.47      831.42     17.88 o 
  -7   1   3     6254.22     6099.90     36.48 o 
  -6   1   3     2139.18     2188.25     19.83 o 
  -5   1   3     4676.16     4586.55     23.99 o 
  -4   1   3       59.57      131.14     10.78 o 
  -3   1   3    11037.83    10911.96     89.89 o 
  -2   1   3        0.04        9.10      8.30 o 
  -1   1   3    14124.82    13901.13     64.17 o 
   0   1   3     4920.78     5139.49     26.43 o 
   1   1   3     7155.31     7355.59     46.35 o 
   2   1   3     1917.43     1771.31     13.88 o 
   3   1   3    14578.30    14861.12    106.87 o 
   4   1   3     2856.31     2784.57     31.26 o 
   5   1   3      120.88      116.38      9.18 o 
   6   1   3     2289.06     2111.48     27.41 o 
   7   1   3     2373.74     2348.70     24.09 o 
   8   1   3       28.34       35.97     10.68 o 
   9   1   3     1086.22     1100.83     17.52 o 
  10   1   3      578.99      595.12     14.92 o 
  11   1   3      465.03      424.60     15.56 o 
 -11   2   3      123.51      120.92     20.47 o 
 -10   2   3      138.21      167.23     18.97 o 
  -9   2   3     1811.23     1805.75     20.16 o 
  -8   2   3     3753.51     3807.91     46.80 o 
  -7   2   3      201.43      204.75     12.13 o 
  -6   2   3     3017.50     3058.27     23.98 o 
  -5   2   3     7783.48     7673.12     43.18 o 
  -4   2   3     1710.87     1801.88     17.84 o 
  -3   2   3      276.04      239.37     10.76 o 
  -2   2   3    15189.55    15340.29     51.75 o 
  -1   2   3      458.68      518.57     11.21 o 
   0   2   3     3032.70     3026.31     28.42 o 
   1   2   3    12181.38    12611.13     59.87 o 
   2   2   3     2350.36     2177.93     17.36 o 
   3   2   3      737.06      769.91     11.03 o 
   4   2   3     9442.38     9219.53     56.08 o 
   5   2   3     2061.00     2067.27     22.39 o 
   6   2   3     2839.73     2810.51     22.54 o 
   7   2   3      641.07      624.83     11.73 o 
   8   2   3     5392.91     5319.71     36.84 o 
   9   2   3      745.30      755.57     13.41 o 
  10   2   3       99.23      106.14     12.36 o 
  11   2   3      129.72      138.18     15.10 o 
 -11   3   3        4.63       -0.70     19.75 o 
 -10   3   3     3981.61     4181.91     31.91 o 
  -9   3   3      221.92      219.85     17.36 o 
  -8   3   3     1492.50     1489.14     18.76 o 
  -7   3   3       64.12       82.57     12.35 o 
  -6   3   3     4218.96     4190.87     33.54 o 
  -5   3   3     3788.99     4027.92     38.02 o 
  -4   3   3    13604.74    13906.86     88.39 o 
  -3   3   3      708.61      750.41     12.53 o 
  -2   3   3     2171.00     2323.06     17.92 o 
  -1   3   3        5.56       11.07      8.22 o 
   0   3   3    10849.57    10899.29     83.53 o 
   1   3   3      321.11      403.48     10.61 o 
   2   3   3    14114.10    13961.42     59.12 o 
   3   3   3      680.37      765.26     11.30 o 
   4   3   3     9025.51     8839.89     28.92 o 
   5   3   3        0.68        5.55      8.33 o 
   6   3   3     9923.86     9589.07     72.68 o 
   7   3   3      160.50      157.93     10.28 o 
   8   3   3     1179.78     1184.54     13.35 o 
   9   3   3        0.53        9.30     11.72 o 
  10   3   3     2394.64     2470.71     39.24 o 
  11   3   3        6.48        8.31     14.26 o 
 -11   4   3       26.97       24.55     16.06 o 
 -10   4   3      189.23      194.19     16.41 o 
  -9   4   3     1116.79     1080.15     17.55 o 
  -8   4   3      993.30      996.27     16.34 o 
  -7   4   3      582.83      568.54     14.77 o 
  -6   4   3     3162.08     3106.45     28.68 o 
  -5   4   3     7876.22     7712.45     49.68 o 
  -4   4   3      281.50      278.40     11.47 o 
  -3   4   3     1982.69     1952.12     20.39 o 
  -2   4   3    16597.41    16430.96     87.31 o 
  -1   4   3     8495.43     8528.86     34.91 o 
   0   4   3     3347.01     3499.86     36.22 o 
   1   4   3     6621.87     6697.78     36.71 o 
   2   4   3    12276.48    12088.63     58.60 o 
   3   4   3     5250.05     5610.04     45.33 o 
   4   4   3     7897.67     7989.63     43.48 o 
   5   4   3     1262.49     1275.62     12.79 o 
   6   4   3     2209.20     2226.11     21.75 o 
   7   4   3       16.50       17.56     11.56 o 
   8   4   3     3472.24     3455.54     32.26 o 
   9   4   3      118.46      131.74     11.84 o 
  10   4   3       28.26       36.32     12.62 o 
  11   4   3      236.87      239.00     15.52 o 
 -11   5   3      584.49      541.03     17.87 o 
 -10   5   3      267.47      272.23     17.77 o 
  -9   5   3        8.75       12.69     14.42 o 
  -8   5   3      779.98      776.34     15.23 o 
  -7   5   3     4568.75     4405.81     25.73 o 
  -6   5   3        4.78        5.45     12.83 o 
  -5   5   3     1784.04     1745.08     17.70 o 
  -4   5   3     6341.46     6375.54     40.09 o 
  -3   5   3     9015.85     8718.20     55.43 o 
  -2   5   3      244.24      274.94     11.31 o 
  -1   5   3    12630.22    12362.89     89.55 o 
   0   5   3      998.94      897.93     12.33 o 
   1   5   3    19786.82    20367.76    223.31 o 
   2   5   3     1620.61     1764.78     15.70 o 
   3   5   3     6027.11     5775.97     43.91 o 
   4   5   3     4132.41     4167.63     30.33 o 
   5   5   3       71.66      103.96      9.66 o 
   6   5   3       99.35      110.63      9.85 o 
   7   5   3     1893.15     1891.52     15.28 o 
   8   5   3       60.56       70.30     11.60 o 
   9   5   3      707.26      709.28     13.10 o 
  10   5   3      183.34      191.26     13.14 o 
  11   5   3       69.28       76.63     16.10 o 
 -11   6   3      191.83      198.84     16.50 o 
 -10   6   3       29.55       36.52     16.68 o 
  -9   6   3     3029.51     3019.83     27.36 o 
  -8   6   3       18.18       28.71     11.61 o 
  -7   6   3       92.64       76.41     13.55 o 
  -6   6   3      834.67      819.50     15.83 o 
  -5   6   3    12950.97    12766.99    123.82 o 
  -4   6   3      239.11      295.66     11.27 o 
  -3   6   3     5351.56     5299.58     24.23 o 
  -2   6   3      615.15      617.79     12.91 o 
  -1   6   3     7937.91     7910.86     27.96 o 
   0   6   3     2117.81     2279.84     17.78 o 
   1   6   3    18895.79    18056.77    104.16 o 
   2   6   3      113.92      113.32      9.64 o 
   3   6   3      144.96      162.97      9.10 o 
   4   6   3     1455.12     1452.67     13.18 o 
   5   6   3     6572.31     6364.12     44.32 o 
   6   6   3       28.12       46.77      8.94 o 
   7   6   3      154.37      157.30     10.59 o 
   8   6   3      293.13      304.10     13.22 o 
   9   6   3     1513.52     1548.80     17.34 o 
  10   6   3       35.45       48.10     13.06 o 
  11   6   3      866.26      732.83     40.61 o 
 -11   7   3      755.01      721.18     22.99 o 
 -10   7   3     1196.00     1249.87     21.84 o 
  -9   7   3       51.57       75.66     15.76 o 
  -8   7   3      604.16      618.40     15.54 o 
  -7   7   3     5961.77     6010.89     81.19 o 
  -6   7   3     1834.94     1868.36     23.36 o 
  -5   7   3      353.83      325.02     13.45 o 
  -4   7   3      730.97      684.18     13.31 o 
  -3   7   3     5421.42     5222.44     42.70 o 
  -2   7   3       41.11       54.67      9.26 o 
  -1   7   3     7313.17     7242.03     42.73 o 
   0   7   3      526.08      483.66     11.86 o 
   1   7   3     1939.24     2094.82     15.69 o 
   2   7   3      901.02      882.83     12.05 o 
   3   7   3    13791.38    13458.51     74.59 o 
   4   7   3     2524.43     2488.91     29.14 o 
   5   7   3      708.14      639.18     10.61 o 
   6   7   3     2341.49     2227.53     15.05 o 
   7   7   3     4699.39     4668.24     31.19 o 
   8   7   3      170.61      177.25     11.42 o 
   9   7   3      968.59     1006.89     14.47 o 
  10   7   3      364.74      371.30     13.89 o 
 -11   8   3      318.84      312.79     21.47 o 
 -10   8   3      445.08      458.93     17.57 o 
  -9   8   3      332.92      319.56     16.50 o 
  -8   8   3     2451.31     2527.76     20.67 o 
  -7   8   3       94.80      110.92     14.22 o 
  -6   8   3     3332.54     3332.06     41.89 o 
  -5   8   3     1616.61     1527.68     20.73 o 
  -4   8   3     1038.28     1065.48     15.26 o 
  -3   8   3       13.33       23.12      9.96 o 
  -2   8   3    19215.21    19038.03    111.16 o 
  -1   8   3      143.47      197.40     10.17 o 
   0   8   3      166.19      117.69      9.20 o 
   1   8   3     5845.27     5846.11     47.99 o 
   2   8   3     7787.49     7497.50     48.06 o 
   3   8   3      263.58      304.98      9.46 o 
   4   8   3     3001.09     2888.20     17.83 o 
   5   8   3     4825.08     4691.38     44.06 o 
   6   8   3     1193.96     1229.36     13.18 o 
   7   8   3      851.36      853.78     12.72 o 
   8   8   3     5347.38     5444.57     44.32 o 
   9   8   3      950.09      963.63     15.05 o 
  10   8   3      113.95      115.62     14.74 o 
 -10   9   3     1688.27     1730.49     20.11 o 
  -9   9   3       66.10       69.29     14.40 o 
  -8   9   3     2517.51     2534.29     25.81 o 
  -7   9   3        4.50       13.95     13.87 o 
  -6   9   3     1286.92     1241.13     17.34 o 
  -5   9   3      624.75      617.94     14.20 o 
  -4   9   3    12130.07    12177.00     83.15 o 
  -3   9   3      918.32      985.51     13.71 o 
  -2   9   3      758.97      835.39     12.85 o 
  -1   9   3        0.70        9.79      9.05 o 
   0   9   3    24345.85    23356.65    143.19 o 
   1   9   3      445.89      460.18      9.87 o 
   2   9   3     2576.06     2527.43     20.46 o 
   3   9   3      168.50      190.60     10.07 o 
   4   9   3     5822.41     5707.13     37.73 o 
   5   9   3       28.34       30.48      9.93 o 
   6   9   3     2496.61     2485.94     15.99 o 
   7   9   3        0.56        9.32     11.00 o 
   8   9   3      213.44      223.29     11.86 o 
   9   9   3       10.57       23.17     14.45 o 
  10   9   3     1171.11     1182.25     19.45 o 
 -10  10   3      316.72      309.20     16.51 o 
  -9  10   3      434.63      444.64     16.21 o 
  -8  10   3      815.69      819.25     16.27 o 
  -7  10   3       54.89       68.65     12.48 o 
  -6  10   3     4849.10     4751.04     33.76 o 
  -5  10   3     2551.25     2623.77     21.42 o 
  -4  10   3      919.77      963.76     15.84 o 
  -3  10   3     1340.68     1236.97     15.16 o 
  -2  10   3    14263.44    13718.57     56.62 o 
  -1  10   3     1134.94     1030.11     13.83 o 
   0  10   3       31.38       29.71      8.71 o 
   1  10   3     1483.93     1421.12     13.55 o 
   2  10   3     7339.23     6916.32     46.36 o 
   3  10   3       24.52       29.68      8.49 o 
   4  10   3      184.61      192.41     10.52 o 
   5  10   3     4930.45     4727.95     32.63 o 
   6  10   3      941.84      952.08     13.57 o 
   7  10   3       59.30       66.16     10.69 o 
   8  10   3      327.04      331.57     12.75 o 
   9  10   3      108.30      122.47     12.38 o 
  10  10   3      117.93      112.06     15.51 o 
 -10  11   3       17.04       17.75     14.94 o 
  -9  11   3      530.19      535.38     17.36 o 
  -8  11   3      341.07      345.67     14.21 o 
  -7  11   3     2942.33     2946.14     40.79 o 
  -6  11   3       28.36       33.87     12.17 o 
  -5  11   3      622.96      600.06     13.10 o 
  -4  11   3     5807.69     5676.64     36.48 o 
  -3  11   3     1170.13     1103.07     14.54 o 
  -2  11   3       33.70       44.22     11.23 o 
  -1  11   3     5595.87     5674.36     26.95 o 
   0  11   3     2041.29     1963.38     16.37 o 
   1  11   3      770.18      822.46     13.05 o 
   2  11   3      196.36      187.30     10.00 o 
   3  11   3     7480.14     7280.44     43.51 o 
   4  11   3     1625.02     1578.87     14.02 o 
   5  11   3     1639.08     1580.35     13.53 o 
   6  11   3      630.01      634.74     12.41 o 
   7  11   3     4114.55     3973.50     31.05 o 
   8  11   3       23.20       33.14     11.29 o 
   9  11   3      315.16      323.35     12.69 o 
  10  11   3      290.90      254.62     14.74 o 
 -10  12   3       15.36       32.88     17.27 o 
  -9  12   3     2867.45     2942.64     23.71 o 
  -8  12   3       17.46       24.25     14.28 o 
  -7  12   3      376.01      397.46     13.96 o 
  -6  12   3       66.45       69.25     12.65 o 
  -5  12   3     4335.96     4253.82     27.66 o 
  -4  12   3       58.48       56.07     12.17 o 
  -3  12   3      858.40      898.50     14.48 o 
  -2  12   3        5.84       23.28     10.42 o 
  -1  12   3     2817.02     2861.63     19.10 o 
   0  12   3      241.22      268.08     10.75 o 
   1  12   3     9174.62     9130.10     50.89 o 
   2  12   3        0.43        5.51      9.71 o 
   3  12   3      679.41      624.82     11.68 o 
   4  12   3      809.26      776.93     11.89 o 
   5  12   3     8369.83     8180.54     39.82 o 
   6  12   3       32.98       38.58     11.37 o 
   7  12   3      907.51      909.68     13.57 o 
   8  12   3       41.50       54.32     12.04 o 
   9  12   3     3347.16     3304.06     68.85 o 
  10  12   3       49.11       39.28     32.46 o 
 -10  13   3       71.13       91.71     17.91 o 
  -9  13   3      509.91      493.67     18.26 o 
  -8  13   3     1006.21     1032.52     18.50 o 
  -7  13   3     3175.40     3228.57     37.05 o 
  -6  13   3      207.42      219.84     13.36 o 
  -5  13   3      202.71      193.46     12.21 o 
  -4  13   3     3871.43     3927.77     37.81 o 
  -3  13   3     3539.58     3455.02     37.12 o 
  -2  13   3      213.72      221.07     11.24 o 
  -1  13   3     2147.59     2157.46     18.02 o 
   0  13   3     3589.35     3477.95     23.16 o 
   1  13   3      112.21      117.84     11.34 o 
   2  13   3       55.27       68.97     10.87 o 
   3  13   3     5556.78     5463.44     34.16 o 
   4  13   3     2599.22     2624.82     24.09 o 
   5  13   3        7.23       10.34     11.14 o 
   6  13   3      848.93      881.66     13.59 o 
   7  13   3     3137.28     3197.24     42.93 o 
   8  13   3        1.25        3.17     12.90 o 
   9  13   3      455.04      445.43     14.62 o 
  -9  14   3      497.84      469.25     18.23 o 
  -8  14   3      452.87      482.05     16.66 o 
  -7  14   3        0.34       16.66     13.76 o 
  -6  14   3     4012.64     4083.90     38.65 o 
  -5  14   3      438.80      464.86     13.29 o 
  -4  14   3       16.31       28.93     12.28 o 
  -3  14   3      554.47      585.38     13.90 o 
  -2  14   3    14754.40    14103.70    118.24 o 
  -1  14   3        7.96       25.91     11.31 o 
   0  14   3        1.04        8.25     10.23 o 
   1  14   3     2096.57     2055.21     16.30 o 
   2  14   3     8148.15     7870.91     35.03 o 
   3  14   3        2.51       10.92     10.89 o 
   4  14   3     1150.14     1139.04     13.19 o 
   5  14   3     1082.98     1086.81     14.07 o 
   6  14   3      807.57      818.58     13.93 o 
   7  14   3      508.16      526.45     14.85 o 
   8  14   3      989.80      998.54     14.81 o 
   9  14   3      187.40      190.12     15.69 o 
  -9  15   3       48.70       53.25     17.87 o 
  -8  15   3     1829.57     1898.74     27.80 o 
  -7  15   3       31.57       46.30     15.37 o 
  -6  15   3      820.16      861.53     16.34 o 
  -5  15   3       73.85       79.83     11.25 o 
  -4  15   3     5546.66     5308.32     37.88 o 
  -3  15   3        0.95       12.78     11.63 o 
  -2  15   3      172.35      172.36     13.14 o 
  -1  15   3       22.50       28.49     11.08 o 
   0  15   3    13298.59    12692.99    167.82 o 
   1  15   3       50.32       56.08     10.43 o 
   2  15   3      184.66      194.24     12.34 o 
   3  15   3        1.36        3.74     10.49 o 
   4  15   3     2149.73     2160.80     16.21 o 
   5  15   3       34.80       41.90     11.11 o 
   6  15   3      904.54      920.83     14.66 o 
   7  15   3       41.80       43.21     13.18 o 
   8  15   3      119.59      123.48     13.34 o 
   9  15   3        0.71       -1.07     14.51 o 
  -9  16   3      677.70      695.04     21.33 o 
  -8  16   3      570.39      564.18     17.52 o 
  -7  16   3      119.51      135.58     15.60 o 
  -6  16   3     1700.25     1737.24     22.40 o 
  -5  16   3      661.36      695.28     13.90 o 
  -4  16   3      931.69      946.89     14.94 o 
  -3  16   3      310.58      310.66     15.95 o 
  -2  16   3     5306.91     5196.39     55.73 o 
  -1  16   3      172.45      177.28     12.64 o 
   0  16   3        8.28        7.22     11.19 o 
   1  16   3     1184.07     1191.90     17.12 o 
   2  16   3     3077.22     3026.28     27.29 o 
   3  16   3      143.05      142.02     11.19 o 
   4  16   3      418.38      426.00     13.14 o 
   5  16   3     2065.27     2098.17     17.14 o 
   6  16   3      576.28      575.54     12.79 o 
   7  16   3       41.16       45.31     12.07 o 
   8  16   3      767.58      760.45     21.59 o 
  -8  17   3       81.44       99.09     17.29 o 
  -7  17   3      945.50     1008.02     18.04 o 
  -6  17   3      168.05      174.43     12.93 o 
  -5  17   3      539.53      534.08     14.87 o 
  -4  17   3      812.77      768.35     15.84 o 
  -3  17   3     2788.40     2789.24     35.88 o 
  -2  17   3        0.20        3.95     12.75 o 
  -1  17   3      403.07      402.07     13.48 o 
   0  17   3     1275.13     1331.98     19.53 o 
   1  17   3      506.51      488.58     13.40 o 
   2  17   3      339.62      343.43     12.88 o 
   3  17   3     4463.75     4416.48     37.52 o 
   4  17   3      166.75      183.76     10.82 o 
   5  17   3      364.50      356.96     12.45 o 
   6  17   3      907.75      935.57     17.36 o 
   7  17   3     2148.56     2158.95     46.07 o 
   8  17   3       17.16       16.97     15.70 o 
  -8  18   3      133.10      137.08     18.08 o 
  -7  18   3        8.23       14.39     15.58 o 
  -6  18   3       85.66      115.58     15.07 o 
  -5  18   3     2358.09     2380.48     19.64 o 
  -4  18   3      154.43      152.82     13.13 o 
  -3  18   3     2051.10     2104.64     27.70 o 
  -2  18   3      495.97      515.19     16.15 o 
  -1  18   3     2087.12     2036.29     23.96 o 
   0  18   3        0.08        4.23     13.92 o 
   1  18   3     3610.90     3542.03     42.71 o 
   2  18   3       76.14       81.25     12.43 o 
   3  18   3       17.22       24.22     12.32 o 
   4  18   3      388.52      398.01     12.07 o 
   5  18   3     3518.87     3673.18     37.72 o 
   6  18   3        1.35        1.94     13.06 o 
   7  18   3      215.52      210.76     14.27 o 
   8  18   3       28.03       36.94     15.63 o 
  -7  19   3     1251.96     1196.52     20.58 o 
  -6  19   3      224.18      238.40     15.10 o 
  -5  19   3      233.92      251.12     16.93 o 
  -4  19   3      890.11      935.49     19.14 o 
  -3  19   3     2066.86     2120.30     28.54 o 
  -2  19   3        0.09        4.26     13.40 o 
  -1  19   3     3538.25     3445.30     57.67 o 
   0  19   3     2779.87     2817.11     23.42 o 
   1  19   3      669.64      674.30     16.69 o 
   2  19   3       33.35       33.69     11.87 o 
   3  19   3     1764.24     1795.23     22.93 o 
   4  19   3      500.68      482.21     13.49 o 
   5  19   3       26.95       34.21     12.03 o 
   6  19   3      276.56      290.19     14.54 o 
   7  19   3      546.72      534.24     16.35 o 
  -7  20   3      177.04      168.31     17.64 o 
  -6  20   3      914.01      894.05     19.53 o 
  -5  20   3      237.53      247.66     15.44 o 
  -4  20   3      216.56      224.38     14.55 o 
  -3  20   3      474.14      486.55     15.53 o 
  -2  20   3     2550.56     2583.17     26.90 o 
  -1  20   3     1946.42     1938.26     19.85 o 
   0  20   3        0.54        8.98     12.94 o 
   1  20   3      169.26      187.83     15.87 o 
   2  20   3     2049.36     2086.04     24.55 o 
   3  20   3      200.60      197.46     13.58 o 
   4  20   3      512.32      520.55     14.19 o 
   5  20   3       67.29       65.24     13.10 o 
   6  20   3      498.54      485.48     16.25 o 
   7  20   3       24.21       32.08     15.71 o 
  -6  21   3      721.09      685.92     18.51 o 
  -5  21   3       28.10       25.06     18.25 o 
  -4  21   3     1196.06     1212.57     27.70 o 
  -3  21   3       46.62       49.15     14.32 o 
  -2  21   3        9.73        9.12     14.00 o 
  -1  21   3        6.68        1.72     15.63 o 
   0  21   3     1386.00     1413.08     21.50 o 
   1  21   3      131.51      160.26     15.75 o 
   2  21   3     1120.45     1153.82     25.82 o 
   3  21   3      279.65      305.63     15.92 o 
   4  21   3      907.38      916.85     16.66 o 
   5  21   3       16.15       16.93     14.23 o 
   6  21   3     1827.51     1786.06     28.13 o 
  -6  22   3      203.04      167.73     16.59 o 
  -5  22   3      338.77      330.70     18.49 o 
  -4  22   3      155.56      164.44     16.07 o 
  -3  22   3       38.55       43.20     15.91 o 
  -2  22   3      347.34      360.48     15.94 o 
  -1  22   3      276.44      286.71     15.05 o 
   0  22   3      931.74      952.82     19.43 o 
   1  22   3      516.60      553.18     17.83 o 
   2  22   3      688.28      673.61     18.16 o 
   3  22   3        2.20        1.35     14.07 o 
   4  22   3     1828.10     1816.33     28.39 o 
   5  22   3      501.56      470.94     16.06 o 
  -5  23   3      321.03      319.35     18.09 o 
  -4  23   3        1.23       12.17     14.91 o 
  -3  23   3     1598.20     1587.06     21.25 o 
  -2  23   3       36.05       44.40     15.42 o 
  -1  23   3      685.33      725.53     17.85 o 
   0  23   3      210.89      203.71     15.36 o 
   1  23   3      830.05      871.45     21.53 o 
   2  23   3      234.86      245.65     18.48 o 
   3  23   3      836.92      771.67     18.23 o 
   4  23   3        5.19        8.28     15.70 o 
   5  23   3        8.10        1.77     14.65 o 
  -4  24   3       13.56       11.19     17.29 o 
  -3  24   3     1256.82     1252.90     19.94 o 
  -2  24   3      199.03      207.19     17.10 o 
  -1  24   3     1591.56     1555.82     26.78 o 
   0  24   3        3.20       12.49     19.99 o 
   1  24   3     1368.90     1298.80     19.89 o 
   2  24   3       66.56       66.80     17.06 o 
   3  24   3      212.28      203.50     21.61 o 
   4  24   3       40.34       40.58     19.59 o 
  -3  25   3     1013.92      893.97     36.18 o 
  -2  25   3        1.24       -5.16     17.34 o 
  -1  25   3      787.30      777.16     41.79 o 
   0  25   3      544.60      487.53     22.36 o 
   1  25   3      288.27      265.05     17.92 o 
   2  25   3      114.61      117.47     21.24 o 
 -10   0   4      701.95      741.80     29.70 o 
  -8   0   4      841.84      885.84     35.56 o 
  -6   0   4     4271.49     4261.45     36.13 o 
  -4   0   4     3103.08     3034.53     39.82 o 
  -2   0   4     8760.62     8157.84     43.66 o 
   0   0   4     7880.60     7240.24     33.80 o 
   2   0   4     3780.09     3689.79     24.87 o 
   4   0   4    14537.09    13849.40    138.86 o 
   6   0   4      155.58      151.21     13.52 o 
   8   0   4     2838.26     2845.96     38.59 o 
  10   0   4      700.55      664.26     28.26 o 
 -11   1   4      600.00      689.79     24.30 o 
 -10   1   4      835.94      903.48     20.05 o 
  -9   1   4      424.44      428.96     16.19 o 
  -8   1   4     2173.00     2209.59     33.24 o 
  -7   1   4      688.59      671.07     16.97 o 
  -6   1   4      317.16      321.12     11.77 o 
  -5   1   4     1574.54     1581.04     16.17 o 
  -4   1   4     8753.77     8653.80     49.57 o 
  -3   1   4     2480.97     2577.16     17.32 o 
  -2   1   4     3671.63     3550.42     20.09 o 
  -1   1   4     9544.13     9716.69     65.27 o 
   0   1   4     6413.66     6347.77     45.11 o 
   1   1   4     1295.20     1377.92     12.32 o 
   2   1   4    15374.18    14883.41     82.78 o 
   3   1   4      509.83      469.88      9.46 o 
   4   1   4      737.21      725.04     10.63 o 
   5   1   4      947.81      865.39     11.32 o 
   6   1   4     6846.48     6599.32     46.63 o 
   7   1   4      302.60      327.68     11.21 o 
   8   1   4       21.01       14.76     11.35 o 
   9   1   4      815.38      839.14     14.26 o 
  10   1   4      948.04      932.53     18.98 o 
 -11   2   4      315.10      311.54     23.62 o 
 -10   2   4      710.99      741.52     20.84 o 
  -9   2   4     2349.65     2423.68     23.80 o 
  -8   2   4      254.22      247.92     15.50 o 
  -7   2   4     4907.43     4735.67     37.58 o 
  -6   2   4     1812.03     1787.83     17.51 o 
  -5   2   4     6211.23     6182.45     48.00 o 
  -4   2   4      174.04      180.40     10.80 o 
  -3   2   4    15302.06    14997.12     53.49 o 
  -2   2   4     8530.35     8614.06     32.76 o 
  -1   2   4      256.69      229.03      9.86 o 
   0   2   4     2113.16     2113.98     14.46 o 
   1   2   4    11049.24    11222.17     73.50 o 
   2   2   4      556.42      600.00     10.35 o 
   3   2   4     2453.42     2484.48     26.33 o 
   4   2   4     3314.21     3257.09     24.74 o 
   5   2   4     1945.93     1977.83     21.78 o 
   6   2   4      300.12      331.98      9.89 o 
   7   2   4     4035.80     3965.50     35.35 o 
   8   2   4      814.91      821.96     12.73 o 
   9   2   4      128.81      144.39     11.71 o 
  10   2   4      103.27       99.83     13.10 o 
 -11   3   4     1816.02     1643.73     27.26 o 
 -10   3   4       49.90       57.57     16.47 o 
  -9   3   4     1411.37     1423.97     21.05 o 
  -8   3   4        0.42        9.82     12.72 o 
  -7   3   4    10071.52     9789.10     96.34 o 
  -6   3   4      284.07      300.13     13.27 o 
  -5   3   4     4744.90     4634.10     44.97 o 
  -4   3   4      220.58      213.99     10.47 o 
  -3   3   4     2748.85     2622.06     17.02 o 
  -2   3   4     1062.77     1023.23     13.83 o 
  -1   3   4    18957.71    18040.31    111.61 o 
   0   3   4      363.46      393.03      9.61 o 
   1   3   4      699.51      796.77     11.30 o 
   2   3   4      408.37      443.56     10.46 o 
   3   3   4    11496.47    11303.94     40.89 o 
   4   3   4      362.40      344.76     10.01 o 
   5   3   4     3379.97     3186.90     18.11 o 
   6   3   4       88.26       84.63      9.50 o 
   7   3   4      518.97      527.26     11.91 o 
   8   3   4      121.49      137.12     11.27 o 
   9   3   4     2037.97     2079.30     26.28 o 
  10   3   4        2.91       11.69     12.95 o 
 -11   4   4       80.34       66.29     18.51 o 
 -10   4   4      278.68      275.44     16.62 o 
  -9   4   4     2017.14     2042.28     20.54 o 
  -8   4   4      920.68      920.79     16.70 o 
  -7   4   4      527.63      492.51     15.19 o 
  -6   4   4       54.58       67.25     14.01 o 
  -5   4   4     3161.89     3093.48     20.04 o 
  -4   4   4      384.37      354.96     11.16 o 
  -3   4   4    13662.82    13177.22     63.52 o 
  -2   4   4     2581.45     2762.70     22.60 o 
  -1   4   4      476.18      533.12     11.88 o 
   0   4   4     8180.24     7838.28     66.76 o 
   1   4   4     9758.92     9224.13     73.23 o 
   2   4   4     1268.73     1187.43     11.58 o 
   3   4   4        4.32       24.65      8.10 o 
   4   4   4     5381.01     5268.28     28.35 o 
   5   4   4     3347.22     3212.92     15.89 o 
   6   4   4     1090.78     1080.48     12.18 o 
   7   4   4     4229.58     4279.93     38.31 o 
   8   4   4     1607.93     1595.45     13.82 o 
   9   4   4      418.99      435.39     12.62 o 
  10   4   4       16.78       28.20     13.15 o 
 -11   5   4      335.39      335.21     18.81 o 
 -10   5   4      635.20      680.27     17.74 o 
  -9   5   4      106.97       97.59     14.77 o 
  -8   5   4     1128.37     1128.77     16.20 o 
  -7   5   4      271.16      256.64     14.21 o 
  -6   5   4     1868.82     1794.02     19.70 o 
  -5   5   4      617.37      606.38     13.57 o 
  -4   5   4     4672.74     4748.58     30.53 o 
  -3   5   4      604.07      631.20     11.51 o 
  -2   5   4     4265.65     4106.44     25.41 o 
  -1   5   4    11124.61    11035.05     69.84 o 
   0   5   4     5806.80     5802.85     32.02 o 
   1   5   4      871.40      878.84     10.78 o 
   2   5   4    25884.02    25190.48    138.52 o 
   3   5   4     2027.88     1927.59     21.65 o 
   4   5   4      117.82      113.30      9.79 o 
   5   5   4     1449.64     1471.75     14.71 o 
   6   5   4     8006.29     7965.12     49.80 o 
   7   5   4      681.24      677.71     12.12 o 
   8   5   4       10.40        9.71     12.08 o 
   9   5   4      340.54      364.39     11.87 o 
  10   5   4     1548.85     1499.47     16.70 o 
 -11   6   4       94.04       92.22     17.56 o 
 -10   6   4     1131.93     1106.51     18.87 o 
  -9   6   4       28.34       28.29     13.74 o 
  -8   6   4      553.38      578.88     16.80 o 
  -7   6   4      364.32      407.14     14.21 o 
  -6   6   4     9936.32    10074.43     67.27 o 
  -5   6   4     1533.96     1486.89     16.36 o 
  -4   6   4     1171.32     1081.33     14.37 o 
  -3   6   4       39.12       54.39      9.28 o 
  -2   6   4     7538.07     7177.48     38.59 o 
  -1   6   4      553.46      530.03     10.47 o 
   0   6   4    11730.61    11648.12     93.77 o 
   1   6   4     1060.80     1075.68     11.55 o 
   2   6   4     2266.90     2230.58     14.46 o 
   3   6   4     1803.82     1889.84     13.01 o 
   4   6   4    10768.53    10794.79     80.33 o 
   5   6   4      909.29      845.54     11.01 o 
   6   6   4       90.85      109.99      9.68 o 
   7   6   4      318.40      328.49     10.51 o 
   8   6   4     2586.43     2554.01     17.80 o 
   9   6   4      153.98      164.21     11.97 o 
  10   6   4      702.48      662.28     15.94 o 
 -10   7   4      653.67      635.78     18.72 o 
  -9   7   4      780.61      822.00     17.79 o 
  -8   7   4     3851.45     3938.58     34.43 o 
  -7   7   4     1820.60     1821.40     19.09 o 
  -6   7   4      328.91      332.50     13.61 o 
  -5   7   4     1450.47     1410.92     15.86 o 
  -4   7   4     9771.97     9565.31     45.62 o 
  -3   7   4     2129.11     2051.39     16.64 o 
  -2   7   4      816.80      738.90     11.92 o 
  -1   7   4     1863.32     1750.63     13.72 o 
   0   7   4     5330.33     5163.71     53.98 o 
   1   7   4        1.43       64.71     22.73 o 
   2   7   4     2379.57     2205.12     21.57 o 
   3   7   4      485.02      478.56      9.55 o 
   4   7   4      143.25      167.46      9.68 o 
   5   7   4      640.32      599.12     11.64 o 
   6   7   4     4880.18     4814.20     22.64 o 
   7   7   4      177.06      193.93     10.55 o 
   8   7   4      239.50      238.29     11.26 o 
   9   7   4      517.94      540.46     13.12 o 
  10   7   4      522.46      508.91     15.54 o 
 -10   8   4      988.06      959.79     21.52 o 
  -9   8   4     1578.15     1697.83     19.03 o 
  -8   8   4        6.03       24.07     13.80 o 
  -7   8   4     1655.13     1652.43     27.36 o 
  -6   8   4     2178.95     2210.05     40.74 o 
  -5   8   4     3256.54     3141.13     22.17 o 
  -4   8   4       24.40       39.40      9.51 o 
  -3   8   4     9103.85     8936.63     29.81 o 
  -2   8   4     4725.68     4694.07     21.03 o 
  -1   8   4     1087.48     1134.21     12.22 o 
   0   8   4      122.01      133.52      8.67 o 
   1   8   4     8220.36     8045.44     50.79 o 
   2   8   4      167.40      177.91      9.30 o 
   3   8   4     2929.35     2882.15     20.81 o 
   4   8   4      719.66      734.44     11.16 o 
   5   8   4     5529.15     5438.32     41.18 o 
   6   8   4      799.72      810.71     12.14 o 
   7   8   4     1596.70     1604.42     17.77 o 
   8   8   4      513.07      553.24     13.24 o 
   9   8   4      356.67      372.20     13.71 o 
  10   8   4      590.51      571.94     15.15 o 
 -10   9   4        1.33       -0.49     16.88 o 
  -9   9   4      137.55      150.43     15.14 o 
  -8   9   4       21.20       33.95     13.82 o 
  -7   9   4     2056.97     2080.62     21.96 o 
  -6   9   4        1.16       10.75     13.50 o 
  -5   9   4     4874.71     4732.19     37.67 o 
  -4   9   4      396.04      355.36     11.22 o 
  -3   9   4      722.94      696.17     12.78 o 
  -2   9   4      890.92      890.70     12.45 o 
  -1   9   4    12324.97    12080.07     64.65 o 
   0   9   4      512.10      586.21     11.10 o 
   1   9   4      526.98      527.74     11.78 o 
   2   9   4      270.03      230.09      9.91 o 
   3   9   4    15741.43    15316.31    133.59 o 
   4   9   4      298.57      300.05     10.15 o 
   5   9   4     1647.68     1672.87     16.22 o 
   6   9   4      756.17      736.90     12.29 o 
   7   9   4     2009.46     2018.43     17.41 o 
   8   9   4      173.76      202.34     12.02 o 
   9   9   4     1896.36     1906.25     19.79 o 
  10   9   4        9.38        2.12     12.74 o 
 -10  10   4      291.65      297.59     17.85 o 
  -9  10   4     1105.49     1076.77     19.54 o 
  -8  10   4       29.32       40.87     14.99 o 
  -7  10   4      441.66      441.59     15.60 o 
  -6  10   4     1653.73     1692.85     21.75 o 
  -5  10   4      211.94      209.99     11.76 o 
  -4  10   4        5.20        7.10     11.23 o 
  -3  10   4     8489.49     8312.06     80.74 o 
  -2  10   4     1717.07     1791.33     14.60 o 
  -1  10   4      687.19      713.90     12.57 o 
   0  10   4     4567.01     4578.26     28.39 o 
   1  10   4     9337.72     9278.97     71.38 o 
   2  10   4     3169.41     3146.12     17.78 o 
   3  10   4     1579.74     1513.95     14.70 o 
   4  10   4      216.47      218.34      9.55 o 
   5  10   4     2829.23     2806.35     22.71 o 
   6  10   4       58.82       60.70      9.66 o 
   7  10   4     2303.78     2310.54     18.46 o 
   8  10   4      705.96      714.25     12.69 o 
   9  10   4      402.26      420.86     13.40 o 
  10  10   4       75.15       74.51     13.79 o 
 -10  11   4      220.69      253.78     18.32 o 
  -9  11   4       48.36       53.84     16.69 o 
  -8  11   4     3358.14     3470.28     30.06 o 
  -7  11   4      382.76      381.36     15.67 o 
  -6  11   4       85.29       86.27     13.26 o 
  -5  11   4       92.64       99.18     12.14 o 
  -4  11   4     8382.51     8310.42     85.53 o 
  -3  11   4      180.33      164.59     11.36 o 
  -2  11   4      508.76      461.85     12.08 o 
  -1  11   4     5083.62     5161.58     29.61 o 
   0  11   4     5631.45     5442.19     33.18 o 
   1  11   4      276.53      290.64      9.82 o 
   2  11   4     2966.94     2874.78     19.58 o 
   3  11   4     1631.69     1630.07     14.88 o 
   4  11   4       30.56       69.34     15.12 o 
   5  11   4     1524.92     1560.57     14.28 o 
   6  11   4     1591.90     1587.77     14.11 o 
   7  11   4      861.36      905.26     13.85 o 
   8  11   4      208.56      199.87     11.62 o 
   9  11   4      119.88      116.79     13.41 o 
 -10  12   4     1539.60     1398.36     40.78 o 
  -9  12   4        1.97       14.66     15.14 o 
  -8  12   4       81.52       96.77     14.73 o 
  -7  12   4       43.95       50.02     14.81 o 
  -6  12   4     8476.87     8421.05     90.13 o 
  -5  12   4       93.39      108.60     12.18 o 
  -4  12   4      174.54      161.39     11.37 o 
  -3  12   4      729.12      745.79     15.21 o 
  -2  12   4     8591.99     8154.87     52.33 o 
  -1  12   4       44.51       47.74      9.70 o 
   0  12   4     3034.72     2928.92     18.01 o 
   1  12   4       79.20       92.26     10.90 o 
   2  12   4     2382.27     2314.21     15.64 o 
   3  12   4      362.67      317.29     10.06 o 
   4  12   4     4745.48     4735.18     34.93 o 
   5  12   4       29.92       30.31     10.31 o 
   6  12   4        0.79       10.13     10.41 o 
   7  12   4      107.78      113.73     11.69 o 
   8  12   4     1695.38     1741.05     20.04 o 
   9  12   4        4.35        6.97     13.36 o 
  -9  13   4       33.36       32.62     14.68 o 
  -8  13   4     2514.80     2525.56     28.63 o 
  -7  13   4      500.18      503.92     15.84 o 
  -6  13   4       30.14       36.13     13.44 o 
  -5  13   4       83.16       88.01     11.81 o 
  -4  13   4     6135.78     5999.44     75.00 o 
  -3  13   4      124.24      124.92     13.28 o 
  -2  13   4      618.53      604.21     12.48 o 
  -1  13   4     1730.34     1717.22     15.56 o 
   0  13   4     4321.80     4104.30     29.37 o 
   1  13   4      595.59      540.23     11.47 o 
   2  13   4     2366.23     2336.33     16.51 o 
   3  13   4     5536.09     5250.23     45.14 o 
   4  13   4      225.61      235.01     10.78 o 
   5  13   4      267.42      283.53     12.06 o 
   6  13   4     1573.92     1621.75     15.17 o 
   7  13   4      481.81      489.74     12.31 o 
   8  13   4      534.35      539.23     13.41 o 
   9  13   4      232.90      235.63     14.21 o 
  -9  14   4      561.38      554.19     20.06 o 
  -8  14   4        1.78       -3.66     16.24 o 
  -7  14   4      238.98      262.28     15.74 o 
  -6  14   4      720.29      718.81     14.56 o 
  -5  14   4     1898.11     1857.52     18.22 o 
  -4  14   4      525.71      528.58     13.85 o 
  -3  14   4     3322.85     3296.24     34.55 o 
  -2  14   4     2486.97     2399.64     38.25 o 
  -1  14   4       57.52       54.77     10.77 o 
   0  14   4      543.01      515.85     11.95 o 
   1  14   4     6303.33     6140.97     24.36 o 
   2  14   4      220.31      238.17     10.85 o 
   3  14   4      599.18      543.36     12.36 o 
   4  14   4      645.05      646.61     12.03 o 
   5  14   4     4089.99     4089.27     46.23 o 
   6  14   4      121.53      120.83     12.13 o 
   7  14   4      635.98      671.62     13.07 o 
   8  14   4      192.65      200.73     12.32 o 
   9  14   4      450.89      415.70     15.99 o 
  -9  15   4        4.17       17.33     16.38 o 
  -8  15   4      148.70      181.36     17.51 o 
  -7  15   4      593.96      640.03     16.37 o 
  -6  15   4       83.66       68.55     13.97 o 
  -5  15   4     3204.99     3296.22     36.25 o 
  -4  15   4       50.65       61.77     11.84 o 
  -3  15   4       38.74       45.16     12.39 o 
  -2  15   4       43.57       46.40     11.19 o 
  -1  15   4     5846.96     5908.55     33.14 o 
   0  15   4      376.09      350.99     11.32 o 
   1  15   4     1473.12     1488.25     14.29 o 
   2  15   4      134.43      132.62     11.62 o 
   3  15   4     5831.55     5784.89     55.35 o 
   4  15   4      243.88      247.56     11.37 o 
   5  15   4     2152.28     2140.35     16.07 o 
   6  15   4       70.90       72.19     13.47 o 
   7  15   4     1000.15     1013.57     14.82 o 
   8  15   4        0.42       -2.93     12.55 o 
  -8  16   4       38.52       35.90     16.25 o 
  -7  16   4      522.49      548.51     17.91 o 
  -6  16   4     1998.15     2064.75     23.68 o 
  -5  16   4      568.03      578.48     14.21 o 
  -4  16   4        0.98        5.49     12.95 o 
  -3  16   4     1405.87     1456.29     18.33 o 
  -2  16   4     1799.14     1793.67     17.09 o 
  -1  16   4       18.10       33.66     12.38 o 
   0  16   4      538.08      531.34     13.36 o 
   1  16   4     4205.18     4257.30     36.36 o 
   2  16   4      373.23      359.97     11.44 o 
   3  16   4     1030.09     1063.04     13.57 o 
   4  16   4       81.34       80.67     11.44 o 
   5  16   4     1698.95     1718.90     15.06 o 
   6  16   4      113.54      127.72     13.76 o 
   7  16   4      980.11     1008.99     18.86 o 
   8  16   4      527.91      498.86     15.10 o 
  -8  17   4     2434.54     2356.04     43.95 o 
  -7  17   4      550.20      543.81     18.69 o 
  -6  17   4      210.64      199.40     15.12 o 
  -5  17   4      416.20      408.14     13.44 o 
  -4  17   4     3249.94     3187.62     34.33 o 
  -3  17   4      579.85      573.87     15.26 o 
  -2  17   4       71.03       75.91     12.81 o 
  -1  17   4      764.51      719.86     14.94 o 
   0  17   4     1640.47     1633.91     19.04 o 
   1  17   4       19.86       28.72     11.12 o 
   2  17   4     1567.99     1539.95     18.39 o 
   3  17   4      280.30      292.11     12.69 o 
   4  17   4       75.97       66.97     12.28 o 
   5  17   4      262.98      293.85     13.14 o 
   6  17   4      947.74     1026.77     15.96 o 
   7  17   4      208.73      219.53     13.62 o 
   8  17   4      363.88      320.70     15.83 o 
  -8  18   4      142.05      148.32     19.90 o 
  -7  18   4       51.16       58.61     14.57 o 
  -6  18   4     2555.69     2663.38     32.32 o 
  -5  18   4      103.83      102.46     15.80 o 
  -4  18   4      116.12      123.88     15.37 o 
  -3  18   4       74.35       92.49     14.85 o 
  -2  18   4     2574.62     2587.39     28.50 o 
  -1  18   4       29.89       26.89     13.82 o 
   0  18   4     1808.52     1830.91     30.95 o 
   1  18   4      104.98      132.74     13.35 o 
   2  18   4      824.15      837.67     13.77 o 
   3  18   4       10.83       13.91     10.10 o 
   4  18   4     2363.92     2357.03     32.88 o 
   5  18   4      725.09      741.46     14.30 o 
   6  18   4      100.56       92.54     13.86 o 
   7  18   4       28.57       29.77     13.10 o 
  -7  19   4       29.54       45.92     17.06 o 
  -6  19   4        3.21       11.53     15.70 o 
  -5  19   4      596.63      603.73     19.38 o 
  -4  19   4     1364.36     1407.24     28.43 o 
  -3  19   4        4.99        9.09     13.50 o 
  -2  19   4      962.17      977.56     15.67 o 
  -1  19   4     2193.16     2149.75     21.39 o 
   0  19   4     1003.43      991.54     15.71 o 
   1  19   4      189.41      204.29     14.58 o 
   2  19   4     1576.74     1587.97     25.09 o 
   3  19   4     2505.59     2620.63     29.57 o 
   4  19   4      150.03      178.81     13.33 o 
   5  19   4      119.66      119.13     13.84 o 
   6  19   4     1113.35     1056.97     16.56 o 
   7  19   4      688.95      590.49     23.02 o 
  -7  20   4      653.50      620.05     18.90 o 
  -6  20   4       55.58       44.80     17.80 o 
  -5  20   4      554.27      562.63     16.94 o 
  -4  20   4       71.22       83.47     15.12 o 
  -3  20   4     2261.16     2377.99     48.14 o 
  -2  20   4       33.21       33.38     15.28 o 
  -1  20   4        2.65       13.52     13.94 o 
   0  20   4     1230.26     1260.59     21.82 o 
   1  20   4     3124.44     3182.29     49.55 o 
   2  20   4       64.82       72.72     14.22 o 
   3  20   4      235.72      256.96     13.19 o 
   4  20   4     1225.22     1257.02     24.10 o 
   5  20   4      930.42      917.40     16.70 o 
   6  20   4       26.60       17.82     14.65 o 
  -6  21   4        5.96       14.64     17.97 o 
  -5  21   4     1459.02     1488.04     30.31 o 
  -4  21   4      251.41      252.49     16.50 o 
  -3  21   4      582.95      608.95     17.26 o 
  -2  21   4      270.39      254.68     16.36 o 
  -1  21   4     2005.36     2070.71     29.96 o 
   0  21   4      263.33      268.94     14.75 o 
   1  21   4        1.11        8.55     13.78 o 
   2  21   4      515.38      555.32     17.02 o 
   3  21   4     1631.40     1669.58     19.08 o 
   4  21   4        2.17        9.43     13.65 o 
   5  21   4      353.01      356.17     16.26 o 
  -5  22   4      840.73      853.86     18.60 o 
  -4  22   4       30.87       37.13     15.63 o 
  -3  22   4     1257.94     1240.30     24.28 o 
  -2  22   4      501.99      488.78     15.69 o 
  -1  22   4      403.06      417.94     16.37 o 
   0  22   4      371.69      383.40     14.51 o 
   1  22   4      706.60      748.64     17.48 o 
   2  22   4       56.24       65.24     16.97 o 
   3  22   4       18.12       24.49     15.85 o 
   4  22   4      515.96      523.05     16.31 o 
   5  22   4      240.33      215.89     15.82 o 
  -4  23   4      591.13      548.70     19.29 o 
  -3  23   4      659.81      655.67     18.89 o 
  -2  23   4      566.94      551.08     17.70 o 
  -1  23   4      158.42      163.45     16.53 o 
   0  23   4      764.82      784.38     18.20 o 
   1  23   4        0.30        9.89     17.96 o 
   2  23   4     1789.21     1787.49     37.72 o 
   3  23   4       44.05       60.56     18.23 o 
   4  23   4       21.07       26.66     15.87 o 
  -3  24   4       35.86       41.64     16.21 o 
  -2  24   4      640.06      581.41     18.03 o 
  -1  24   4        0.89       11.37     16.65 o 
   0  24   4     1486.94     1574.66     35.46 o 
   1  24   4       30.93       35.73     15.68 o 
   2  24   4      838.25      803.00     21.78 o 
   3  24   4        8.17       11.79     18.01 o 
  -1  25   4      248.80      240.93     18.31 o 
   0  25   4      188.33      192.82     18.44 o 
   1  25   4        1.50        7.34     43.23 o 
 -11   0   5     1491.97     1365.65     33.43 o 
  -9   0   5     2169.35     2305.65     39.73 o 
  -7   0   5     4166.65     4197.50     30.84 o 
  -5   0   5      969.48      977.00     18.89 o 
  -3   0   5    10281.98    10349.01     46.30 o 
  -1   0   5     3033.83     2919.56     22.41 o 
   1   0   5     3934.81     3795.63     24.38 o 
   3   0   5     9590.93     9265.67     71.83 o 
   5   0   5      387.35      402.51     15.07 o 
   7   0   5     9179.36     9221.59     39.68 o 
   9   0   5       77.24       84.17     18.25 o 
 -11   1   5      909.38      836.84     21.71 o 
 -10   1   5        1.90       17.62     17.36 o 
  -9   1   5     2860.51     3007.46     37.22 o 
  -8   1   5      204.69      215.08     16.70 o 
  -7   1   5     1139.98     1218.36     16.68 o 
  -6   1   5     2011.24     2009.60     21.24 o 
  -5   1   5     4391.84     4234.02     32.76 o 
  -4   1   5     1216.43     1173.84     13.97 o 
  -3   1   5      290.94      278.66     10.45 o 
  -2   1   5     1381.56     1198.23     12.62 o 
  -1   1   5     6291.77     6168.40     33.98 o 
   0   1   5       15.27       16.21      6.90 o 
   1   1   5     9007.04     8858.27     44.21 o 
   2   1   5     4737.49     4550.28     31.45 o 
   3   1   5      507.00      533.57     10.06 o 
   4   1   5       32.10       43.08      8.57 o 
   5   1   5     9186.05     8751.29     66.18 o 
   6   1   5      405.23      393.95     10.72 o 
   7   1   5        2.70        9.97      9.43 o 
   8   1   5      373.31      370.81     11.90 o 
   9   1   5     2223.98     2244.10     28.64 o 
  10   1   5        0.31        9.81     14.00 o 
 -11   2   5       28.86       33.00     23.13 o 
 -10   2   5      515.57      520.89     21.03 o 
  -9   2   5      602.65      620.76     17.54 o 
  -8   2   5      731.76      738.69     17.74 o 
  -7   2   5      824.38      862.62     22.16 o 
  -6   2   5     4759.29     4694.48     47.61 o 
  -5   2   5       57.16       59.11     11.14 o 
  -4   2   5     9932.36     9657.35     31.73 o 
  -3   2   5      818.35      757.58     13.66 o 
  -2   2   5     1469.10     1456.64     13.12 o 
  -1   2   5     2557.16     2531.45     16.75 o 
   0   2   5    19870.41    19073.93    113.84 o 
   1   2   5     1880.99     1820.47     13.02 o 
   2   2   5      564.07      586.13      9.65 o 
   3   2   5     1258.51     1288.54     11.74 o 
   4   2   5     7551.14     7594.57     61.82 o 
   5   2   5       31.91       36.90      7.74 o 
   6   2   5      335.07      332.74     10.08 o 
   7   2   5     1055.71     1059.35     14.33 o 
   8   2   5      776.91      794.46     12.89 o 
   9   2   5       56.99       57.38     12.39 o 
  10   2   5      473.25      447.50     14.55 o 
 -11   3   5       34.41       37.64     20.71 o 
 -10   3   5        9.24        8.20     17.10 o 
  -9   3   5      109.23      132.28     15.65 o 
  -8   3   5     1614.27     1651.99     18.26 o 
  -7   3   5       24.36       34.11     12.81 o 
  -6   3   5     3208.38     3023.11     19.23 o 
  -5   3   5       11.01       14.36      9.83 o 
  -4   3   5     4669.01     4571.08     32.53 o 
  -3   3   5        2.57        7.79      9.54 o 
  -2   3   5    13671.86    13196.90     91.46 o 
  -1   3   5       13.96       34.95      8.00 o 
   0   3   5     2335.67     2440.63     14.67 o 
   1   3   5       11.34       23.05      8.67 o 
   2   3   5    19940.76    19392.46    173.23 o 
   3   3   5      502.31      477.13     10.32 o 
   4   3   5        2.64        9.85      8.97 o 
   5   3   5      100.67       90.07      8.40 o 
   6   3   5     1676.81     1738.18     21.07 o 
   7   3   5       65.85       81.04      9.14 o 
   8   3   5      805.55      801.22     12.77 o 
   9   3   5        2.66       11.70     12.23 o 
  10   3   5      206.76      197.25     14.02 o 
 -10   4   5      752.06      780.12     18.05 o 
  -9   4   5     1008.40     1044.58     17.94 o 
  -8   4   5     1414.21     1339.08     18.66 o 
  -7   4   5     1044.21     1102.38     17.73 o 
  -6   4   5     3996.66     4134.76     44.52 o 
  -5   4   5      973.96      930.77     13.61 o 
  -4   4   5     5531.48     5313.54     44.07 o 
  -3   4   5     1815.67     1695.44     14.89 o 
  -2   4   5     2817.82     2863.31     22.87 o 
  -1   4   5       50.67       60.47      8.54 o 
   0   4   5     5652.59     5357.41     49.15 o 
   1   4   5       58.60       58.25      8.90 o 
   2   4   5      989.81      992.99     13.16 o 
   3   4   5      659.81      571.66      9.60 o 
   4   4   5     9797.44     9541.64     73.36 o 
   5   4   5       60.84       71.28     10.20 o 
   6   4   5      917.01      862.83     11.48 o 
   7   4   5     1484.60     1484.81     13.79 o 
   8   4   5      673.36      695.50     12.96 o 
   9   4   5      361.00      353.78     13.03 o 
  10   4   5     1292.40     1216.28     24.27 o 
 -10   5   5        3.92       11.47     14.96 o 
  -9   5   5     3175.11     3180.97     45.51 o 
  -8   5   5     1735.41     1723.87     19.20 o 
  -7   5   5     1346.72     1350.14     17.11 o 
  -6   5   5      605.31      630.19     15.11 o 
  -5   5   5     5812.25     5780.96     38.50 o 
  -4   5   5     2660.24     2569.51     17.06 o 
  -3   5   5      199.36      216.50      9.57 o 
  -2   5   5     1242.38     1231.60     13.64 o 
  -1   5   5     6412.49     6241.79     48.48 o 
   0   5   5      305.56      298.85      8.99 o 
   1   5   5     2820.96     2552.34     21.56 o 
   2   5   5     1917.90     1894.10     12.65 o 
   3   5   5      658.35      647.58      9.97 o 
   4   5   5      726.30      685.53     10.67 o 
   5   5   5     6622.38     6312.54     42.22 o 
   6   5   5      727.25      730.62     12.14 o 
   7   5   5       12.30        4.95     10.02 o 
   8   5   5     1304.94     1336.56     14.82 o 
   9   5   5     2911.66     2908.40     41.91 o 
  10   5   5      116.45      118.74     14.49 o 
 -10   6   5       76.66       82.87     15.57 o 
  -9   6   5     1295.69     1310.86     21.66 o 
  -8   6   5      279.66      248.11     14.46 o 
  -7   6   5     4471.81     4472.04     45.01 o 
  -6   6   5      431.23      439.01     13.87 o 
  -5   6   5        5.65       10.37     10.26 o 
  -4   6   5     1877.01     1795.35     15.04 o 
  -3   6   5    10070.28     9909.53     40.10 o 
  -2   6   5       20.72       36.16      8.85 o 
  -1   6   5     4581.05     4584.31     26.79 o 
   0   6   5      970.12      953.80     10.88 o 
   1   6   5     9533.66     9500.21     72.92 o 
   2   6   5        6.08       12.50      7.80 o 
   3   6   5     4497.72     4315.41     26.62 o 
   4   6   5     1010.64     1002.96     11.67 o 
   5   6   5       44.62       45.30      9.15 o 
   6   6   5      130.29      132.32     10.40 o 
   7   6   5     4138.68     4113.12     31.88 o 
   8   6   5       94.51       98.77     11.76 o 
   9   6   5      164.83      164.05     13.09 o 
  10   6   5      133.70      121.36     14.46 o 
 -10   7   5        2.07        9.78     16.71 o 
  -9   7   5      798.86      835.70     18.72 o 
  -8   7   5      407.60      418.05     15.98 o 
  -7   7   5       69.11       69.68     13.62 o 
  -6   7   5     1064.88     1061.61     16.52 o 
  -5   7   5     6241.02     6099.85     46.85 o 
  -4   7   5      542.50      550.32     12.11 o 
  -3   7   5      429.41      396.00     11.26 o 
  -2   7   5     9136.51     8871.35     53.00 o 
  -1   7   5    10753.94    10283.60     30.76 o 
   0   7   5      454.14      469.72     10.54 o 
   1   7   5     4173.96     4123.72     30.50 o 
   2   7   5     4535.61     4463.14     30.87 o 
   3   7   5     3975.27     3793.55     29.91 o 
   4   7   5        7.56       22.39      9.20 o 
   5   7   5     2777.09     2798.96     28.85 o 
   6   7   5     1345.87     1330.37     15.58 o 
   7   7   5      147.98      166.31     11.77 o 
   8   7   5       20.45       31.14      9.89 o 
   9   7   5      302.87      313.82     13.46 o 
  10   7   5        2.72       13.03     15.08 o 
 -10   8   5      844.47      908.83     23.64 o 
  -9   8   5       57.75       60.89     14.17 o 
  -8   8   5       49.54       46.34     13.27 o 
  -7   8   5     1063.94     1072.86     16.33 o 
  -6   8   5     3356.05     3443.42     34.14 o 
  -5   8   5      308.14      310.89     12.85 o 
  -4   8   5     3787.16     3608.15     29.26 o 
  -3   8   5     6136.72     5993.77     24.19 o 
  -2   8   5      641.87      689.12     11.41 o 
  -1   8   5     1407.94     1321.12     12.95 o 
   0   8   5     8565.45     8178.81     48.61 o 
   1   8   5     4630.81     4566.46     27.84 o 
   2   8   5       13.52       39.46      8.95 o 
   3   8   5      508.66      521.90     10.48 o 
   4   8   5     6127.10     5984.29     38.07 o 
   5   8   5     2040.97     2071.25     15.82 o 
   6   8   5      606.23      594.91     11.33 o 
   7   8   5      652.91      666.56     11.32 o 
   8   8   5     1067.25     1065.68     14.17 o 
   9   8   5       11.58       17.90     14.64 o 
 -10   9   5       20.67       11.05     15.32 o 
  -9   9   5        0.24        5.74     16.13 o 
  -8   9   5     4129.85     4287.95     47.13 o 
  -7   9   5        7.60       17.95     14.70 o 
  -6   9   5      369.58      344.75     14.78 o 
  -5   9   5        6.59        4.67     11.08 o 
  -4   9   5     1398.55     1313.79     13.96 o 
  -3   9   5     1358.16     1311.29     13.33 o 
  -2   9   5     3708.86     3703.06     19.53 o 
  -1   9   5      353.40      390.37     10.25 o 
   0   9   5      487.93      535.54     10.58 o 
   1   9   5       19.06       29.72      8.97 o 
   2   9   5     7986.77     7769.01     48.15 o 
   3   9   5       28.73       37.41      9.24 o 
   4   9   5     3283.32     3133.65     39.76 o 
   5   9   5      247.72      245.48     10.11 o 
   6   9   5     1480.41     1472.15     13.28 o 
   7   9   5       50.75       46.47     11.74 o 
   8   9   5     2210.61     2228.86     46.12 o 
   9   9   5       71.57       77.26     13.00 o 
 -10  10   5     1878.75     1751.98     38.46 o 
  -9  10   5      383.08      416.23     15.50 o 
  -8  10   5       67.19       66.97     14.83 o 
  -7  10   5      562.00      598.76     15.28 o 
  -6  10   5     4208.74     4236.63     37.73 o 
  -5  10   5       64.35       71.65     10.06 o 
  -4  10   5     1102.47     1115.90     13.14 o 
  -3  10   5     4219.92     4082.81     38.35 o 
  -2  10   5     1141.46     1105.07     13.00 o 
  -1  10   5      330.96      329.85     10.15 o 
   0  10   5     2429.69     2373.47     19.29 o 
   1  10   5      200.20      174.48      9.59 o 
   2  10   5     2430.24     2317.06     23.30 o 
   3  10   5      726.45      725.89     11.39 o 
   4  10   5     4043.51     3974.21     24.36 o 
   5  10   5      811.22      786.04     12.51 o 
   6  10   5     1935.85     1900.58     22.63 o 
   7  10   5     1652.13     1691.49     15.37 o 
   8  10   5      523.09      536.11     13.60 o 
   9  10   5       16.85       16.46     12.13 o 
  -9  11   5     1152.45     1150.61     43.74 o 
  -8  11   5      442.27      445.67     17.08 o 
  -7  11   5        1.21       10.82     14.55 o 
  -6  11   5      236.63      238.05     14.09 o 
  -5  11   5     5547.65     5481.28     68.47 o 
  -4  11   5     1813.82     1746.61     15.17 o 
  -3  11   5      742.77      713.79     11.76 o 
  -2  11   5      535.60      554.65     11.93 o 
  -1  11   5     6214.70     5996.50     21.46 o 
   0  11   5      805.63      790.37     11.14 o 
   1  11   5     4974.50     4734.66     28.39 o 
   2  11   5     1824.77     1792.14     18.05 o 
   3  11   5     1776.99     1670.75     13.28 o 
   4  11   5      161.23      161.62      9.75 o 
   5  11   5     3439.90     3506.22     38.56 o 
   6  11   5     1534.51     1545.81     13.93 o 
   7  11   5        6.96       11.67      9.87 o 
   8  11   5      773.98      821.35     18.39 o 
   9  11   5      617.85      577.38     15.59 o 
  -9  12   5      278.29      268.78     17.68 o 
  -8  12   5       14.27       25.23     15.92 o 
  -7  12   5     2244.74     2377.03     28.68 o 
  -6  12   5      108.25      118.52     13.72 o 
  -5  12   5      215.25      233.26     12.90 o 
  -4  12   5      257.88      243.83     12.52 o 
  -3  12   5     6440.76     6390.76     54.06 o 
  -2  12   5      231.29      245.65     11.09 o 
  -1  12   5     2842.43     2760.98     23.26 o 
   0  12   5        0.07        8.14     10.82 o 
   1  12   5     9973.88     9606.59     48.66 o 
   2  12   5       11.18       13.70      9.72 o 
   3  12   5     3121.59     3111.44     26.23 o 
   4  12   5      115.47      115.08     10.33 o 
   5  12   5      582.53      596.61     11.52 o 
   6  12   5       55.20       68.41     11.28 o 
   7  12   5     1474.62     1582.05     16.31 o 
   8  12   5        1.72        5.68     13.32 o 
   9  12   5       28.85       30.59     13.32 o 
  -9  13   5      479.67      466.37     20.46 o 
  -8  13   5      742.74      778.03     18.24 o 
  -7  13   5      140.31      151.25     15.56 o 
  -6  13   5        4.70       16.33     13.48 o 
  -5  13   5     2354.10     2368.03     30.17 o 
  -4  13   5      333.41      337.46     13.30 o 
  -3  13   5      182.11      182.11     10.77 o 
  -2  13   5     1851.54     1819.45     17.05 o 
  -1  13   5     5372.69     5367.40     39.72 o 
   0  13   5      712.00      678.27     12.85 o 
   1  13   5      858.60      804.41     12.08 o 
   2  13   5      507.44      573.06     12.01 o 
   3  13   5     1329.35     1300.89     13.91 o 
   4  13   5      238.08      228.35      9.80 o 
   5  13   5     1163.17     1207.68     13.24 o 
   6  13   5      841.91      841.56     13.30 o 
   7  13   5      103.00      115.47     13.13 o 
   8  13   5      422.72      398.05     13.98 o 
  -9  14   5       29.91       37.38     17.89 o 
  -8  14   5        7.29       19.52     15.86 o 
  -7  14   5      653.41      671.83     17.01 o 
  -6  14   5     2483.34     2547.93     27.49 o 
  -5  14   5       17.90       21.70     12.07 o 
  -4  14   5     1447.36     1402.74     20.74 o 
  -3  14   5     1840.91     1857.92     25.88 o 
  -2  14   5      905.97      878.94     13.23 o 
  -1  14   5      315.43      306.53     10.72 o 
   0  14   5     1750.55     1735.89     15.66 o 
   1  14   5       29.84       48.17     11.14 o 
   2  14   5      165.57      185.36     11.87 o 
   3  14   5     1652.44     1647.63     15.36 o 
   4  14   5     1914.15     1910.31     14.90 o 
   5  14   5       31.83       41.99     11.71 o 
   6  14   5     1686.92     1766.54     18.91 o 
   7  14   5      378.21      395.21     12.63 o 
   8  14   5      896.51      830.08     20.32 o 
  -8  15   5     2706.08     2658.19     63.72 o 
  -7  15   5      161.94      175.08     18.75 o 
  -6  15   5      807.46      794.83     15.54 o 
  -5  15   5      134.27      144.57     12.81 o 
  -4  15   5     2313.83     2291.52     23.27 o 
  -3  15   5      190.11      192.07     11.99 o 
  -2  15   5     3268.21     3234.93     36.52 o 
  -1  15   5       47.52       58.45     11.50 o 
   0  15   5      239.37      241.13     11.59 o 
   1  15   5       85.25       69.70     10.72 o 
   2  15   5     3981.12     4045.10     36.44 o 
   3  15   5      241.18      237.87     11.80 o 
   4  15   5     1584.67     1591.72     19.39 o 
   5  15   5       42.02       58.27     10.86 o 
   6  15   5     1509.82     1593.76     16.05 o 
   7  15   5      121.16      117.76     12.19 o 
   8  15   5     1101.63      978.21     26.95 o 
  -8  16   5       66.32       61.47     19.33 o 
  -7  16   5      491.68      489.83     16.98 o 
  -6  16   5      917.01      931.33     16.19 o 
  -5  16   5      364.95      363.58     14.98 o 
  -4  16   5      882.47      928.98     14.71 o 
  -3  16   5     2827.44     2864.47     38.28 o 
  -2  16   5      581.40      580.39     14.19 o 
  -1  16   5      847.43      843.85     15.70 o 
   0  16   5     3115.12     3118.65     20.55 o 
   1  16   5     1093.89     1123.59     13.82 o 
   2  16   5        1.72       11.20     12.34 o 
   3  16   5      726.49      731.11     14.20 o 
   4  16   5     1155.28     1217.09     17.88 o 
   5  16   5      514.60      543.85     13.65 o 
   6  16   5      662.02      710.80     17.47 o 
   7  16   5      151.19      157.47     13.58 o 
  -8  17   5       57.85       58.83     16.58 o 
  -7  17   5        0.61       -1.13     17.80 o 
  -6  17   5      364.85      382.56     15.98 o 
  -5  17   5     1991.44     2128.98     27.60 o 
  -4  17   5      138.64      144.78     13.18 o 
  -3  17   5      615.43      620.49     14.68 o 
  -2  17   5      967.03     1030.49     16.27 o 
  -1  17   5     4610.46     4609.41     45.40 o 
   0  17   5       11.86       22.25     11.47 o 
   1  17   5     1221.54     1276.22     15.95 o 
   2  17   5      627.05      657.46     12.70 o 
   3  17   5     2193.30     2250.45     27.71 o 
   4  17   5        0.45        2.28     11.62 o 
   5  17   5     1156.56     1183.97     15.01 o 
   6  17   5      158.13      167.63     13.23 o 
   7  17   5      106.35      104.01     14.17 o 
  -7  18   5     1334.92     1199.15     21.82 o 
  -6  18   5      145.93      144.65     15.76 o 
  -5  18   5        7.35       18.69     14.27 o 
  -4  18   5      360.85      379.73     15.10 o 
  -3  18   5     4442.68     4504.95     23.48 o 
  -2  18   5       33.87       38.33     13.34 o 
  -1  18   5      741.86      763.96     15.89 o 
   0  18   5       90.34      102.30     11.93 o 
   1  18   5     2388.28     2374.22     19.61 o 
   2  18   5       68.01       86.82     11.80 o 
   3  18   5     2319.53     2398.27     27.26 o 
   4  18   5        0.83        7.74     13.01 o 
   5  18   5      831.86      861.25     17.65 o 
   6  18   5      152.78      171.75     14.61 o 
  -7  19   5      141.30      131.09     18.18 o 
  -6  19   5        0.67        6.57     17.85 o 
  -5  19   5     1327.95     1336.55     18.80 o 
  -4  19   5      226.93      235.87     15.61 o 
  -3  19   5        8.17       20.79     15.39 o 
  -2  19   5       69.09       85.76     12.72 o 
  -1  19   5      880.52      883.12     15.91 o 
   0  19   5       18.24       11.73     13.96 o 
   1  19   5     1029.22     1059.36     15.18 o 
   2  19   5      329.06      339.82     12.61 o 
   3  19   5       51.52       53.64     13.86 o 
   4  19   5      517.24      531.67     17.32 o 
   5  19   5     1252.49     1296.21     24.75 o 
   6  19   5      141.39      138.93     14.14 o 
  -6  20   5     1230.30     1133.98     19.70 o 
  -5  20   5       82.82       87.39     17.56 o 
  -4  20   5      585.96      605.26     17.83 o 
  -3  20   5       13.13       15.47     15.61 o 
  -2  20   5      393.20      407.66     15.68 o 
  -1  20   5        4.03       10.10     14.01 o 
   0  20   5      903.41      935.87     17.39 o 
   1  20   5       12.92       19.98     12.98 o 
   2  20   5       15.52       27.43     14.54 o 
   3  20   5      482.78      522.51     13.81 o 
   4  20   5      859.88      842.52     17.97 o 
   5  20   5      207.74      193.91     14.23 o 
  -5  21   5       19.77       21.60     16.89 o 
  -4  21   5      452.15      424.57     15.69 o 
  -3  21   5        0.42        4.94     17.59 o 
  -2  21   5     2939.50     3035.19     45.46 o 
  -1  21   5      151.16      159.23     14.43 o 
   0  21   5      102.84      117.74     16.25 o 
   1  21   5       65.94       63.95     16.58 o 
   2  21   5     1820.74     1847.41     22.47 o 
   3  21   5      124.86      118.45     14.60 o 
   4  21   5      192.84      203.17     15.90 o 
   5  21   5        0.40        7.20     16.44 o 
  -4  22   5     1142.70     1179.28     51.11 o 
  -3  22   5      506.34      530.33     20.23 o 
  -2  22   5      256.47      248.91     15.59 o 
  -1  22   5      252.47      281.65     15.74 o 
   0  22   5     2314.82     2344.35     25.35 o 
   1  22   5      974.90     1020.03     18.96 o 
   2  22   5        2.87       11.31     14.30 o 
   3  22   5      188.19      182.38     15.46 o 
   4  22   5      972.34      897.80     27.55 o 
  -3  23   5        0.23        8.82     16.36 o 
  -2  23   5      536.14      525.73     17.17 o 
  -1  23   5      493.91      469.90     17.79 o 
   0  23   5      103.16      123.24     18.28 o 
   1  23   5      462.43      480.34     19.25 o 
   2  23   5      183.57      151.18     16.87 o 
   3  23   5      258.10      234.87     17.16 o 
  -2  24   5       16.66       37.28     26.43 o 
  -1  24   5       40.45       52.80     15.81 o 
   0  24   5        4.14       18.07     17.15 o 
   1  24   5       57.98       54.96     18.91 o 
 -10   0   6      313.15      333.19     32.44 o 
  -8   0   6     3798.28     3882.63     32.74 o 
  -6   0   6     1302.44     1305.12     29.29 o 
  -4   0   6    12369.34    11854.17    152.64 o 
  -2   0   6        2.06       16.23     12.89 o 
   0   0   6     9583.00     9182.65     34.14 o 
   2   0   6      256.02      261.96     13.42 o 
   4   0   6     1141.45     1197.00     15.58 o 
   6   0   6     2413.26     2271.58     39.08 o 
   8   0   6      309.52      330.94     16.57 o 
 -10   1   6     1191.93     1136.60     28.18 o 
  -9   1   6      968.38     1053.19     28.31 o 
  -8   1   6      533.24      527.53     16.62 o 
  -7   1   6       10.70       14.20     12.54 o 
  -6   1   6     6983.67     6929.93     56.15 o 
  -5   1   6      247.63      237.02     10.78 o 
  -4   1   6      791.23      775.95     12.87 o 
  -3   1   6     1227.01     1164.45     12.31 o 
  -2   1   6    13656.41    13266.92     54.34 o 
  -1   1   6      604.12      640.25      9.89 o 
   0   1   6      432.51      410.91      9.78 o 
   1   1   6     5082.80     4886.05     20.68 o 
   2   1   6     5597.05     5564.38     37.88 o 
   3   1   6        0.85       13.38      8.95 o 
   4   1   6     1155.43     1122.82     16.28 o 
   5   1   6     3481.04     3389.61     17.07 o 
   6   1   6       66.47       84.26     10.05 o 
   7   1   6       61.18       72.03     10.83 o 
   8   1   6     1145.45     1168.99     12.79 o 
   9   1   6      868.41      826.04     14.15 o 
 -10   2   6      235.32      241.62     20.66 o 
  -9   2   6      556.14      613.70     18.15 o 
  -8   2   6      743.59      780.25     17.92 o 
  -7   2   6     2003.86     2101.98     32.84 o 
  -6   2   6       50.88       61.53     10.82 o 
  -5   2   6     2182.82     2074.94     15.74 o 
  -4   2   6     4383.13     4176.26     24.00 o 
  -3   2   6     1610.55     1614.15     15.53 o 
  -2   2   6       98.90      101.08      8.56 o 
  -1   2   6     6933.33     6713.31     62.96 o 
   0   2   6     3162.05     3197.91     15.82 o 
   1   2   6       28.57       36.15      7.08 o 
   2   2   6      157.87      142.88      7.88 o 
   3   2   6    13691.92    13085.18     69.56 o 
   4   2   6      575.68      581.72     11.56 o 
   5   2   6      596.64      643.49     11.07 o 
   6   2   6      604.95      623.14     10.49 o 
   7   2   6     3551.02     3585.06     35.07 o 
   8   2   6       23.18       25.17     10.67 o 
   9   2   6      230.96      235.66     12.52 o 
 -10   3   6       23.65       25.33     18.97 o 
  -9   3   6     1354.36     1449.99     21.15 o 
  -8   3   6        1.90        4.44     14.70 o 
  -7   3   6        4.47        7.96     11.97 o 
  -6   3   6       57.09       71.24     11.62 o 
  -5   3   6     1811.18     1839.83     15.74 o 
  -4   3   6       93.25       88.34      9.83 o 
  -3   3   6     4857.98     4615.61     45.58 o 
  -2   3   6      438.38      440.28      9.58 o 
  -1   3   6     1517.00     1438.69     12.42 o 
   0   3   6        0.41        5.21      9.02 o 
   1   3   6     7175.43     6913.66     52.43 o 
   2   3   6       39.74       37.34      7.16 o 
   3   3   6     1781.03     1772.62     17.38 o 
   4   3   6       44.57       52.98      8.78 o 
   5   3   6     6121.02     6119.65     29.43 o 
   6   3   6       20.13       24.67      8.71 o 
   7   3   6      896.31      892.65     13.65 o 
   8   3   6        0.84        5.63     10.91 o 
   9   3   6     1294.03     1274.39     15.62 o 
 -10   4   6       47.90       69.73     16.36 o 
  -9   4   6       20.92       27.71     17.12 o 
  -8   4   6     1258.06     1311.42     20.05 o 
  -7   4   6     3058.62     3112.91     36.46 o 
  -6   4   6      204.52      199.17     11.37 o 
  -5   4   6      431.81      424.65     11.53 o 
  -4   4   6     2540.92     2368.24     25.10 o 
  -3   4   6     1547.45     1482.29     13.45 o 
  -2   4   6       30.70       36.79      8.64 o 
  -1   4   6     8687.79     8544.53     72.11 o 
   0   4   6     2545.73     2463.78     19.78 o 
   1   4   6      239.09      230.48      7.67 o 
   2   4   6       27.34       36.85      8.33 o 
   3   4   6     6191.21     5906.99     28.51 o 
   4   4   6      150.46      193.38     10.36 o 
   5   4   6       97.80      105.86     10.51 o 
   6   4   6      529.42      507.16     11.41 o 
   7   4   6     3215.13     3250.44     29.06 o 
   8   4   6      141.14      157.08     11.15 o 
   9   4   6      807.94      804.37     14.63 o 
 -10   5   6     1314.76     1223.33     22.12 o 
  -9   5   6     1269.69     1251.73     22.03 o 
  -8   5   6      608.61      674.00     15.93 o 
  -7   5   6      136.99      137.26     13.72 o 
  -6   5   6     5335.44     5259.01     35.49 o 
  -5   5   6      997.33      971.28     13.68 o 
  -4   5   6      190.30      190.50     11.26 o 
  -3   5   6     2707.48     2615.98     15.53 o 
  -2   5   6     7903.87     7567.40     69.03 o 
  -1   5   6     2983.18     2997.19     16.86 o 
   0   5   6      743.06      699.97     11.15 o 
   1   5   6     1363.70     1400.33     15.12 o 
   2   5   6     6860.96     6600.49     35.68 o 
   3   5   6      222.75      218.22      9.06 o 
   4   5   6     3549.57     3370.34     25.82 o 
   5   5   6     1288.05     1315.08     16.61 o 
   6   5   6      644.73      629.31     11.97 o 
   7   5   6      190.30      200.46     10.57 o 
   8   5   6      590.42      632.93     11.89 o 
   9   5   6        2.83        9.86     11.46 o 
 -10   6   6     1231.34     1174.86     20.46 o 
  -9   6   6       69.26       69.60     14.92 o 
  -8   6   6     1192.33     1246.82     17.05 o 
  -7   6   6       17.44       20.62     12.03 o 
  -6   6   6      933.64      975.12     14.61 o 
  -5   6   6      597.19      580.35     13.62 o 
  -4   6   6    12747.22    12316.31     63.35 o 
  -3   6   6      439.74      425.44      9.68 o 
  -2   6   6      185.86      179.09      9.45 o 
  -1   6   6      514.87      521.09     10.29 o 
   0   6   6     7060.93     6856.18     78.72 o 
   1   6   6      194.67      192.35      8.81 o 
   2   6   6     4181.50     3902.23     31.07 o 
   3   6   6      443.20      381.71      9.15 o 
   4   6   6     2931.74     2860.32     15.62 o 
   5   6   6      187.56      189.89      9.45 o 
   6   6   6     4204.44     4297.47     36.31 o 
   7   6   6      504.40      501.44     10.84 o 
   8   6   6       56.74       58.38     10.12 o 
   9   6   6        6.52        9.64     11.64 o 
 -10   7   6      188.73      174.56     17.84 o 
  -9   7   6      434.72      446.15     15.05 o 
  -8   7   6      702.52      716.69     16.00 o 
  -7   7   6       19.96       20.67     14.52 o 
  -6   7   6      967.38      982.81     15.58 o 
  -5   7   6      300.80      294.40     12.50 o 
  -4   7   6      174.81      181.67     10.56 o 
  -3   7   6      305.37      300.45      9.82 o 
  -2   7   6     2937.15     2782.72     18.18 o 
  -1   7   6      120.61      139.79      9.14 o 
   0   7   6     4683.36     4502.08     39.26 o 
   1   7   6     4151.92     3939.59     38.62 o 
   2   7   6     3600.76     3449.40     37.62 o 
   3   7   6      235.96      260.16      9.12 o 
   4   7   6     1996.01     1908.50     13.50 o 
   5   7   6      643.59      647.49     11.15 o 
   6   7   6      154.80      171.35      9.80 o 
   7   7   6      704.55      696.87     11.95 o 
   8   7   6     2956.12     2972.18     32.43 o 
   9   7   6      356.63      342.73     15.11 o 
 -10   8   6      498.05      445.60     19.14 o 
  -9   8   6        6.30       20.06     17.03 o 
  -8   8   6       48.74       47.53     14.56 o 
  -7   8   6     3156.12     3260.51     30.81 o 
  -6   8   6       13.07       12.27     11.63 o 
  -5   8   6     1747.52     1715.15     26.82 o 
  -4   8   6       34.28       48.87     10.82 o 
  -3   8   6     2556.12     2458.81     15.92 o 
  -2   8   6      780.85      784.10     11.48 o 
  -1   8   6     3559.17     3384.74     31.54 o 
   0   8   6      505.84      542.38      9.78 o 
   1   8   6     1016.59      961.57     11.46 o 
   2   8   6     3380.16     3307.01     20.00 o 
   3   8   6     5058.72     5062.63     52.31 o 
   4   8   6      558.54      576.07     10.75 o 
   5   8   6      119.09      115.57      9.76 o 
   6   8   6     1455.03     1516.32     14.88 o 
   7   8   6     1137.52     1164.23     13.75 o 
   8   8   6       51.63       61.56     11.76 o 
   9   8   6      460.14      446.89     14.55 o 
  -9   9   6     1778.15     1732.01     19.75 o 
  -8   9   6       50.21       50.07     13.81 o 
  -7   9   6      667.61      692.06     16.62 o 
  -6   9   6      105.38      112.54     13.33 o 
  -5   9   6     6296.48     6269.34     60.83 o 
  -4   9   6      115.97      126.40     10.11 o 
  -3   9   6     5383.84     5096.99     50.12 o 
  -2   9   6      348.85      321.43     10.71 o 
  -1   9   6     6561.17     6288.48     35.37 o 
   0   9   6      314.49      323.29      9.84 o 
   1   9   6     4141.94     4049.92     25.45 o 
   2   9   6       51.77       57.65      9.03 o 
   3   9   6       33.01       40.45     10.25 o 
   4   9   6      865.05      919.21     11.64 o 
   5   9   6     3568.79     3585.32     43.38 o 
   6   9   6       61.32       62.83      9.91 o 
   7   9   6       91.42       95.02     11.01 o 
   8   9   6        1.82       17.19     11.79 o 
   9   9   6      327.73      292.53     13.93 o 
  -9  10   6      155.28      167.42     17.03 o 
  -8  10   6      404.80      426.77     17.13 o 
  -7  10   6     3747.13     3934.88     33.79 o 
  -6  10   6       79.08       89.94     14.74 o 
  -5  10   6     1283.57     1267.34     19.76 o 
  -4  10   6      825.64      798.20     12.57 o 
  -3  10   6     4315.27     4176.89     28.81 o 
  -2  10   6       59.90       64.61     10.48 o 
  -1  10   6     5306.53     5183.65     30.03 o 
   0  10   6     1158.14     1136.21     12.15 o 
   1  10   6     1414.15     1297.16     12.53 o 
   2  10   6      257.77      264.21     10.66 o 
   3  10   6     1489.34     1515.46     13.15 o 
   4  10   6      151.90      155.88     10.81 o 
   5  10   6      172.49      188.88     10.73 o 
   6  10   6      930.78      912.79     13.59 o 
   7  10   6      233.16      257.13     11.63 o 
   8  10   6       19.89       30.79     13.49 o 
  -9  11   6      706.29      674.72     18.11 o 
  -8  11   6      969.56      998.18     18.85 o 
  -7  11   6      404.90      423.57     14.50 o 
  -6  11   6     1685.98     1657.62     17.06 o 
  -5  11   6     1033.32     1044.29     22.78 o 
  -4  11   6      136.68      132.46     10.68 o 
  -3  11   6      916.81      865.44     12.44 o 
  -2  11   6     3792.91     3720.44     27.78 o 
  -1  11   6     1991.98     1983.19     14.41 o 
   0  11   6     2340.23     2201.35     15.17 o 
   1  11   6      432.07      419.26     10.19 o 
   2  11   6     4069.53     3989.61     35.43 o 
   3  11   6      101.32      101.25      9.46 o 
   4  11   6     4031.49     3915.94     19.97 o 
   5  11   6       18.77       29.76     10.06 o 
   6  11   6      527.83      527.75     11.59 o 
   7  11   6      552.15      560.90     12.27 o 
   8  11   6     1142.42     1021.51     14.43 o 
  -9  12   6       11.50       16.36     17.56 o 
  -8  12   6      365.31      355.64     15.44 o 
  -7  12   6      346.11      379.98     16.83 o 
  -6  12   6      245.53      263.87     14.34 o 
  -5  12   6       77.41       78.22     13.34 o 
  -4  12   6     4878.45     4927.97     49.23 o 
  -3  12   6      167.38      158.72     10.67 o 
  -2  12   6      453.49      476.73     11.40 o 
  -1  12   6      486.33      483.71     11.84 o 
   0  12   6     3378.19     3377.85     17.61 o 
   1  12   6        0.39        5.99      8.60 o 
   2  12   6     3148.51     3098.91     19.51 o 
   3  12   6      301.11      283.45     10.34 o 
   4  12   6     2260.02     2301.94     19.32 o 
   5  12   6       47.76       54.85      9.33 o 
   6  12   6     3594.85     3850.70     37.75 o 
   7  12   6       36.86       32.57     11.62 o 
   8  12   6      324.59      290.47     14.14 o 
  -8  13   6      394.51      418.19     17.95 o 
  -7  13   6      446.80      460.14     17.45 o 
  -6  13   6      667.47      669.31     15.51 o 
  -5  13   6      986.53     1023.94     15.42 o 
  -4  13   6       32.96       38.79     11.84 o 
  -3  13   6      120.81      130.86     10.97 o 
  -2  13   6     1512.72     1526.48     16.18 o 
  -1  13   6     1130.10     1143.14     12.41 o 
   0  13   6     1813.59     1941.10     15.71 o 
   1  13   6     1384.49     1347.62     13.28 o 
   2  13   6     1424.11     1484.43     23.17 o 
   3  13   6      116.30      124.08      9.96 o 
   4  13   6     2319.34     2358.70     20.88 o 
   5  13   6      141.57      149.02     11.52 o 
   6  13   6      290.57      313.94     10.95 o 
   7  13   6      283.70      281.86     13.24 o 
   8  13   6      871.53      810.05     16.46 o 
  -8  14   6      643.64      593.44     21.48 o 
  -7  14   6     2467.49     2435.00     27.70 o 
  -6  14   6      353.98      364.37     13.86 o 
  -5  14   6      464.51      492.86     14.39 o 
  -4  14   6      212.68      223.76     12.81 o 
  -3  14   6     2075.74     2070.78     22.57 o 
  -2  14   6      296.53      319.66     12.09 o 
  -1  14   6     1932.15     1885.62     14.99 o 
   0  14   6     1851.93     1822.90     15.12 o 
   1  14   6      375.00      375.85     11.23 o 
   2  14   6     1142.26     1187.20     13.78 o 
   3  14   6     1785.17     1778.48     14.54 o 
   4  14   6      385.53      404.52     11.93 o 
   5  14   6       15.77       31.47     10.88 o 
   6  14   6      390.55      416.25     13.08 o 
   7  14   6      302.52      303.61     12.25 o 
  -8  15   6       53.11       54.90     17.71 o 
  -7  15   6      324.90      328.35     16.62 o 
  -6  15   6      114.09      131.71     16.95 o 
  -5  15   6     3518.56     3583.69     38.28 o 
  -4  15   6       11.06       21.14     12.21 o 
  -3  15   6     1854.36     1849.04     16.74 o 
  -2  15   6        3.57       17.12     11.55 o 
  -1  15   6      976.13      988.37     13.35 o 
   0  15   6      130.90      138.93     11.73 o 
   1  15   6     4513.04     4462.12     21.27 o 
   2  15   6       67.00       62.33     11.08 o 
   3  15   6        9.64       18.26     10.95 o 
   4  15   6       52.09       54.06     11.22 o 
   5  15   6     1106.77     1110.32     13.70 o 
   6  15   6       66.58       72.63     12.68 o 
   7  15   6      625.63      636.12     14.28 o 
  -7  16   6      862.49      834.61     20.25 o 
  -6  16   6      246.93      256.18     17.07 o 
  -5  16   6      647.73      658.14     15.57 o 
  -4  16   6      557.98      568.53     13.52 o 
  -3  16   6     1357.24     1392.54     15.43 o 
  -2  16   6      324.69      341.77     12.53 o 
  -1  16   6     1558.46     1636.92     20.61 o 
   0  16   6     1440.96     1386.29     14.89 o 
   1  16   6      208.01      214.33     11.17 o 
   2  16   6      741.71      755.70     12.52 o 
   3  16   6     1699.12     1800.49     18.87 o 
   4  16   6      850.73      841.62     14.06 o 
   5  16   6      163.83      161.06     13.28 o 
   6  16   6     1230.15     1196.74     25.48 o 
   7  16   6      527.33      503.85     14.36 o 
  -7  17   6        0.29        8.63     19.76 o 
  -6  17   6      388.49      395.38     16.64 o 
  -5  17   6      212.19      212.20     13.13 o 
  -4  17   6        3.49        4.73     12.73 o 
  -3  17   6      264.16      285.93     14.02 o 
  -2  17   6     1618.42     1666.27     22.52 o 
  -1  17   6        1.97       11.84     11.53 o 
   0  17   6      544.53      567.29     13.64 o 
   1  17   6      938.99      959.86     14.28 o 
   2  17   6      929.99      973.93     13.19 o 
   3  17   6        0.69        4.95     12.50 o 
   4  17   6     1920.54     2046.37     35.01 o 
   5  17   6      691.32      735.06     16.57 o 
   6  17   6      417.73      394.84     14.39 o 
  -6  18   6      235.94      218.18     15.66 o 
  -5  18   6      156.47      159.38     15.05 o 
  -4  18   6     1300.73     1394.48     17.77 o 
  -3  18   6      468.21      517.92     14.43 o 
  -2  18   6      223.57      257.69     13.46 o 
  -1  18   6       32.50       38.06     12.96 o 
   0  18   6     1930.15     2026.61     24.06 o 
   1  18   6      394.87      414.98     13.96 o 
   2  18   6      944.83     1014.22     15.05 o 
   3  18   6       42.60       45.37     12.74 o 
   4  18   6      339.87      324.52     14.36 o 
   5  18   6      180.27      191.26     13.43 o 
   6  18   6     1168.14     1098.98     35.97 o 
  -6  19   6     1025.84      928.77     19.77 o 
  -5  19   6     1277.71     1219.88     18.11 o 
  -4  19   6       27.15       38.24     14.85 o 
  -3  19   6      360.66      370.10     14.20 o 
  -2  19   6     1838.97     1904.68     19.78 o 
  -1  19   6      990.24     1017.65     14.97 o 
   0  19   6      180.08      212.58     12.00 o 
   1  19   6      670.56      668.87     14.38 o 
   2  19   6      759.92      769.25     13.63 o 
   3  19   6      196.30      200.20     12.95 o 
   4  19   6      443.24      429.06     15.12 o 
   5  19   6       69.60       56.75     14.43 o 
  -5  20   6      273.44      272.90     16.86 o 
  -4  20   6      988.97     1009.78     19.31 o 
  -3  20   6      655.13      634.07     16.29 o 
  -2  20   6       92.43      112.26     14.92 o 
  -1  20   6     1022.51     1034.09     17.46 o 
   0  20   6      570.40      599.05     16.16 o 
   1  20   6      113.58      114.33     14.50 o 
   2  20   6       26.81       33.86     15.47 o 
   3  20   6     1370.63     1380.78     20.43 o 
   4  20   6       84.94       94.23     13.62 o 
  -4  21   6        0.40        3.34     16.27 o 
  -3  21   6      542.01      540.01     18.40 o 
  -2  21   6        6.71       17.19     16.40 o 
  -1  21   6      131.29      152.92     15.85 o 
   0  21   6      122.15      152.23     16.29 o 
   1  21   6     2260.98     2380.95     58.78 o 
   2  21   6        0.70        6.49     13.56 o 
   3  21   6       11.48       24.81     13.58 o 
   4  21   6      120.33       95.91     14.99 o 
  -3  22   6      117.10      117.00     16.31 o 
  -2  22   6        0.92        4.20     16.88 o 
  -1  22   6     1235.25     1263.82     20.18 o 
   0  22   6      333.73      323.11     17.00 o 
   1  22   6        3.74       13.02     16.66 o 
   2  22   6      139.51      134.49     14.01 o 
  -1  23   6      164.28      172.76     18.19 o 
   0  23   6        4.00        7.42     17.69 o 
   1  23   6      307.55      317.58     45.12 o 
  -9   0   7      124.02      153.09     25.59 o 
  -7   0   7      519.28      558.19     21.46 o 
  -5   0   7     5373.93     5280.43     35.55 o 
  -3   0   7       60.26       51.76     14.54 o 
  -1   0   7    10869.79    10528.41    110.74 o 
   1   0   7      841.96      817.87     14.90 o 
   3   0   7     9047.80     8817.49     78.64 o 
   5   0   7     2198.86     2282.85     37.51 o 
   7   0   7     1849.58     1882.37     34.73 o 
   9   0   7      517.53      474.73     20.02 o 
 -10   1   7      471.77      431.84     23.40 o 
  -9   1   7      685.00      735.11     21.29 o 
  -8   1   7       14.32       23.42     14.28 o 
  -7   1   7     1048.66     1033.29     15.67 o 
  -6   1   7      787.96      826.47     13.65 o 
  -5   1   7      227.51      242.15     12.13 o 
  -4   1   7        1.26        7.30      9.60 o 
  -3   1   7     6242.46     5979.92     39.83 o 
  -2   1   7      881.73      841.15     10.51 o 
  -1   1   7      465.09      430.74      9.37 o 
   0   1   7      386.40      375.28      9.36 o 
   1   1   7     8398.61     8117.49     52.07 o 
   2   1   7        0.40        7.33      8.23 o 
   3   1   7     2472.28     2410.30     15.15 o 
   4   1   7      287.26      284.93     10.29 o 
   5   1   7     2442.83     2499.50     26.18 o 
   6   1   7      457.31      474.71     10.43 o 
   7   1   7      751.67      771.47     12.47 o 
   8   1   7      638.05      643.01     13.66 o 
   9   1   7       77.11       82.03     13.44 o 
 -10   2   7       70.35       79.60     21.12 o 
  -9   2   7       68.40       71.43     16.01 o 
  -8   2   7     4852.08     5067.35     63.72 o 
  -7   2   7      276.37      304.37     13.46 o 
  -6   2   7       84.91       88.33     11.86 o 
  -5   2   7      685.44      726.82     13.61 o 
  -4   2   7     5500.14     5423.42     56.39 o 
  -3   2   7        0.54        8.62      8.91 o 
  -2   2   7     1494.99     1438.96     20.79 o 
  -1   2   7      652.56      614.37      9.54 o 
   0   2   7     1347.04     1306.31     14.72 o 
   1   2   7     1535.34     1469.95     13.99 o 
   2   2   7     3961.56     3836.01     33.42 o 
   3   2   7      433.00      443.18      8.89 o 
   4   2   7        9.07       22.44      9.72 o 
   5   2   7     1764.55     1747.68     12.63 o 
   6   2   7     1914.32     1916.12     18.70 o 
   7   2   7       97.94      108.15     12.92 o 
   8   2   7     1650.15     1624.53     14.39 o 
   9   2   7      254.87      240.86     13.40 o 
 -10   3   7     1985.57     1844.79     34.02 o 
  -9   3   7       42.28       49.96     17.80 o 
  -8   3   7        7.34       17.05     13.45 o 
  -7   3   7       93.65       92.35     13.60 o 
  -6   3   7     6591.49     6503.00     37.55 o 
  -5   3   7       28.18       35.17     11.05 o 
  -4   3   7      115.30      112.41      9.13 o 
  -3   3   7      216.31      193.36      9.97 o 
  -2   3   7     3573.98     3395.60     31.07 o 
  -1   3   7       17.98       35.82      8.50 o 
   0   3   7     4515.62     4382.50     36.05 o 
   1   3   7      473.11      442.03      9.06 o 
   2   3   7      166.24      188.48      8.26 o 
   3   3   7        2.71        7.37      7.90 o 
   4   3   7     3721.06     3671.38     18.35 o 
   5   3   7       68.42       78.07      9.00 o 
   6   3   7      811.03      814.29     11.94 o 
   7   3   7      246.81      267.95     11.98 o 
   8   3   7     1509.37     1529.86     19.85 o 
   9   3   7        4.92       15.37     13.45 o 
  -9   4   7       42.55       50.26     17.37 o 
  -8   4   7     2451.04     2525.56     52.85 o 
  -7   4   7        2.91       13.35     13.91 o 
  -6   4   7      268.84      262.71     13.42 o 
  -5   4   7     1731.37     1692.71     17.20 o 
  -4   4   7     2724.69     2631.18     23.47 o 
  -3   4   7      179.06      172.58     10.31 o 
  -2   4   7     2591.68     2500.23     20.23 o 
  -1   4   7     3382.39     3190.81     24.90 o 
   0   4   7     3707.75     3475.61     30.88 o 
   1   4   7      223.44      234.55      9.31 o 
   2   4   7     2744.07     2631.81     20.06 o 
   3   4   7     1291.62     1245.14     11.77 o 
   4   4   7      144.53      146.68      9.06 o 
   5   4   7      571.90      567.19     11.01 o 
   6   4   7     1485.06     1526.15     17.16 o 
   7   4   7      540.83      551.90     12.25 o 
   8   4   7      229.34      256.23     14.69 o 
   9   4   7       14.52       12.21     13.75 o 
  -9   5   7      381.51      361.07     17.27 o 
  -8   5   7       74.16       84.49     16.92 o 
  -7   5   7      959.09      988.94     16.26 o 
  -6   5   7     1317.66     1295.52     16.77 o 
  -5   5   7      243.24      246.26     11.63 o 
  -4   5   7      341.26      330.33     10.30 o 
  -3   5   7     7734.23     7531.53     78.29 o 
  -2   5   7     1384.67     1383.90     13.81 o 
  -1   5   7      409.22      393.97     11.01 o 
   0   5   7     4970.05     4721.84     57.41 o 
   1   5   7    10782.05    10098.81     75.67 o 
   2   5   7     1253.29     1176.24     12.94 o 
   3   5   7      196.79      205.44      9.47 o 
   4   5   7      862.89      955.36     11.79 o 
   5   5   7     1897.48     1887.01     17.27 o 
   6   5   7       30.11       33.08      8.66 o 
   7   5   7      858.10      900.02     12.56 o 
   8   5   7      318.75      332.63     12.43 o 
   9   5   7      131.88      116.77     12.94 o 
  -9   6   7      429.37      385.34     16.02 o 
  -8   6   7      101.33      127.29     16.42 o 
  -7   6   7     1597.96     1613.76     17.62 o 
  -6   6   7        0.18       13.39     11.88 o 
  -5   6   7     5196.61     5082.48     65.63 o 
  -4   6   7      269.78      261.06     11.10 o 
  -3   6   7      222.25      239.87      9.98 o 
  -2   6   7     1016.75      967.02     12.65 o 
  -1   6   7     4981.82     4843.45     32.72 o 
   0   6   7        0.78        4.00      8.63 o 
   1   6   7      611.74      613.38      9.98 o 
   2   6   7      202.34      219.80     10.43 o 
   3   6   7     4924.27     4815.63     36.86 o 
   4   6   7       35.57       46.37      9.47 o 
   5   6   7     2564.82     2539.36     15.61 o 
   6   6   7        0.24        4.81     10.51 o 
   7   6   7       53.74       61.92     11.85 o 
   8   6   7       30.66       37.30     12.00 o 
  -9   7   7     1568.18     1558.85     27.05 o 
  -8   7   7       75.30       95.28     13.88 o 
  -7   7   7     1323.59     1365.10     18.98 o 
  -6   7   7     1444.80     1433.50     16.30 o 
  -5   7   7      609.27      634.58     12.13 o 
  -4   7   7       20.93       22.43     10.14 o 
  -3   7   7     4109.34     4085.92     25.84 o 
  -2   7   7     3115.46     3026.27     15.90 o 
  -1   7   7      405.11      391.11     10.30 o 
   0   7   7      356.68      340.25      9.18 o 
   1   7   7     1117.66     1108.28     12.33 o 
   2   7   7      548.91      556.70     10.26 o 
   3   7   7     2306.82     2225.37     19.79 o 
   4   7   7     1457.90     1402.16     12.17 o 
   5   7   7      410.00      408.14     11.89 o 
   6   7   7       52.99       64.45     11.24 o 
   7   7   7     1197.40     1200.69     15.76 o 
   8   7   7      641.75      609.16     14.87 o 
  -9   8   7      392.69      398.21     17.72 o 
  -8   8   7     2018.69     2176.46     28.09 o 
  -7   8   7      625.93      672.99     21.08 o 
  -6   8   7        0.85        5.63     12.06 o 
  -5   8   7     1237.68     1233.24     16.10 o 
  -4   8   7     1880.80     1831.48     14.39 o 
  -3   8   7     1330.18     1325.11     12.84 o 
  -2   8   7     2665.06     2620.28     18.47 o 
  -1   8   7     1018.96     1032.42     11.66 o 
   0   8   7      747.35      717.51     10.52 o 
   1   8   7       32.64       39.52      8.88 o 
   2   8   7     3318.07     3150.60     24.10 o 
   3   8   7       35.46       38.78      9.20 o 
   4   8   7        0.22        2.82      9.65 o 
   5   8   7      270.67      301.17     10.73 o 
   6   8   7     2458.30     2569.07     20.82 o 
   7   8   7       75.16       82.73     12.79 o 
   8   8   7      375.46      393.97     13.75 o 
  -9   9   7       17.81       17.97     16.70 o 
  -8   9   7       53.83       57.83     14.14 o 
  -7   9   7        6.70        9.28     15.26 o 
  -6   9   7     2057.66     2070.29     19.49 o 
  -5   9   7      397.06      388.10     11.85 o 
  -4   9   7     1093.79     1089.97     12.81 o 
  -3   9   7      124.49      122.27     10.25 o 
  -2   9   7      764.27      765.94     12.18 o 
  -1   9   7       12.29       13.65      8.36 o 
   0   9   7     6592.67     6462.71     43.47 o 
   1   9   7      385.38      371.86      9.26 o 
   2   9   7      752.95      737.35     11.08 o 
   3   9   7        4.79        5.99     10.50 o 
   4   9   7     4351.22     4379.86     25.55 o 
   5   9   7      366.93      372.87     10.64 o 
   6   9   7      187.39      185.71     11.77 o 
   7   9   7      106.19      131.19     11.03 o 
   8   9   7      909.92      851.39     19.28 o 
  -9  10   7       40.68       38.87     19.72 o 
  -8  10   7      490.68      491.75     20.57 o 
  -7  10   7      129.15      138.60     14.87 o 
  -6  10   7      350.20      355.15     13.84 o 
  -5  10   7     1509.84     1491.72     23.32 o 
  -4  10   7     1457.45     1481.85     14.23 o 
  -3  10   7      171.94      172.27      9.65 o 
  -2  10   7     3966.41     3967.76     37.75 o 
  -1  10   7     1958.93     1955.87     14.53 o 
   0  10   7     1518.19     1509.38     19.88 o 
   1  10   7      230.44      229.37      9.75 o 
   2  10   7     5518.61     5576.70     44.61 o 
   3  10   7     1206.87     1252.93     13.26 o 
   4  10   7       68.84       58.79     10.06 o 
   5  10   7      170.18      189.05     11.26 o 
   6  10   7     2232.42     2255.69     28.08 o 
   7  10   7      372.56      333.74     11.60 o 
   8  10   7       44.19       48.72     12.15 o 
  -8  11   7        1.11        6.22     19.03 o 
  -7  11   7      525.69      558.36     15.41 o 
  -6  11   7      283.41      294.96     15.44 o 
  -5  11   7     1129.49     1156.23     15.37 o 
  -4  11   7      518.81      540.10     12.49 o 
  -3  11   7     3233.36     3101.54     22.52 o 
  -2  11   7      738.65      784.70     12.61 o 
  -1  11   7       12.10       12.03      9.94 o 
   0  11   7     2264.52     2259.60     24.84 o 
   1  11   7     3431.05     3310.88     17.42 o 
   2  11   7      163.68      180.18     10.01 o 
   3  11   7      652.99      656.55     11.51 o 
   4  11   7     1179.14     1235.39     13.26 o 
   5  11   7      232.02      228.54     11.51 o 
   6  11   7      190.97      195.29     11.77 o 
   7  11   7     1072.27     1093.15     17.88 o 
  -8  12   7        4.80        6.79     15.99 o 
  -7  12   7     2179.59     2235.47     41.80 o 
  -6  12   7        5.80        7.85     15.31 o 
  -5  12   7     2241.36     2286.33     26.81 o 
  -4  12   7      214.31      222.93     12.26 o 
  -3  12   7      389.62      398.33     12.32 o 
  -2  12   7        3.76        8.68      9.34 o 
  -1  12   7     1517.55     1534.60     20.80 o 
   0  12   7      353.68      340.04     10.95 o 
   1  12   7      171.93      178.84     11.09 o 
   2  12   7       30.52       52.61     11.09 o 
   3  12   7     1564.36     1564.29     14.32 o 
   4  12   7        9.97       10.47     10.94 o 
   5  12   7     2387.95     2458.04     34.15 o 
   6  12   7      169.18      156.56     13.17 o 
   7  12   7       59.96       71.49     11.99 o 
  -8  13   7       66.76       55.19     17.74 o 
  -7  13   7      779.75      733.89     20.51 o 
  -6  13   7      238.75      224.14     15.12 o 
  -5  13   7      505.88      526.81     13.34 o 
  -4  13   7      347.58      365.25     12.49 o 
  -3  13   7     1675.13     1681.50     19.37 o 
  -2  13   7     1815.99     1816.11     18.27 o 
  -1  13   7       16.88       28.29      9.82 o 
   0  13   7      576.67      554.14     11.83 o 
   1  13   7      765.79      791.18     12.18 o 
   2  13   7       12.18       11.69     11.31 o 
   3  13   7     1215.02     1247.03     13.09 o 
   4  13   7     1145.76     1170.71     17.72 o 
   5  13   7      195.95      199.40     11.48 o 
   6  13   7      334.86      333.46     12.73 o 
   7  13   7     1423.26     1343.30     28.77 o 
  -7  14   7       68.47       59.01     18.52 o 
  -6  14   7      583.64      622.39     16.32 o 
  -5  14   7      355.62      379.94     14.52 o 
  -4  14   7     1375.12     1415.74     15.33 o 
  -3  14   7       48.35       42.55     12.17 o 
  -2  14   7     2537.80     2557.07     21.86 o 
  -1  14   7     1754.19     1741.37     14.38 o 
   0  14   7     1290.91     1281.47     12.77 o 
   1  14   7      104.71      119.31     11.55 o 
   2  14   7     2911.83     2981.42     31.58 o 
   3  14   7       93.71      102.89     11.29 o 
   4  14   7      318.74      327.97     12.82 o 
   5  14   7      279.73      309.88     12.83 o 
   6  14   7      640.40      613.87     13.63 o 
   7  14   7       33.28       26.96     13.56 o 
  -7  15   7        2.27        9.53     17.14 o 
  -6  15   7     1443.94     1414.66     25.69 o 
  -5  15   7       58.40       74.02     13.18 o 
  -4  15   7     1692.35     1828.07     20.73 o 
  -3  15   7        0.03        5.73     12.23 o 
  -2  15   7     3419.39     3532.50     39.54 o 
  -1  15   7        0.35        1.29     11.02 o 
   0  15   7     3156.60     3220.01     25.44 o 
   1  15   7        0.05        8.18     10.25 o 
   2  15   7     1076.50     1038.83     14.06 o 
   3  15   7        0.49        8.05     11.03 o 
   4  15   7     2942.94     3048.80     44.05 o 
   5  15   7       97.15      115.91     11.64 o 
   6  15   7        7.95       13.16     13.14 o 
  -7  16   7      638.77      572.84     27.84 o 
  -6  16   7      127.59      125.58     14.04 o 
  -5  16   7      378.52      381.16     14.69 o 
  -4  16   7     1296.80     1329.00     17.52 o 
  -3  16   7      347.32      339.29     13.09 o 
  -2  16   7      600.64      643.29     13.09 o 
  -1  16   7      201.91      199.21     12.24 o 
   0  16   7      248.39      280.36     11.46 o 
   1  16   7        7.85       16.09     12.89 o 
   2  16   7     1494.40     1581.66     15.69 o 
   3  16   7       39.08       36.85     11.76 o 
   4  16   7        0.74        6.50     12.30 o 
   5  16   7      684.03      666.78     17.88 o 
   6  16   7      857.70      810.17     18.56 o 
  -6  17   7      282.18      277.38     16.48 o 
  -5  17   7     1004.51     1026.48     16.13 o 
  -4  17   7       61.08       61.51     13.63 o 
  -3  17   7      659.19      680.79     15.47 o 
  -2  17   7       59.62       69.04     12.67 o 
  -1  17   7       10.71       16.15     11.79 o 
   0  17   7       67.61       90.58     12.03 o 
   1  17   7      868.59      925.42     13.36 o 
   2  17   7       39.83       41.50     11.32 o 
   3  17   7      462.07      475.44     14.13 o 
   4  17   7      100.29      122.36     13.56 o 
   5  17   7      152.15      128.59     12.90 o 
  -5  18   7     1439.17     1380.73     22.08 o 
  -4  18   7       63.00       72.44     15.24 o 
  -3  18   7      141.39      154.02     13.54 o 
  -2  18   7      121.77      134.25     14.13 o 
  -1  18   7     2182.29     2223.14     22.32 o 
   0  18   7       10.44       21.12     13.40 o 
   1  18   7      143.52      177.98     12.74 o 
   2  18   7       73.68       76.95     12.89 o 
   3  18   7      892.91      865.65     13.76 o 
   4  18   7      299.63      286.89     14.84 o 
   5  18   7      823.72      748.05     16.58 o 
  -5  19   7        6.32        0.13     15.10 o 
  -4  19   7      406.93      400.74     15.81 o 
  -3  19   7     1288.92     1319.06     31.84 o 
  -2  19   7      371.97      356.64     15.45 o 
  -1  19   7       70.05       79.32     13.47 o 
   0  19   7      844.43      855.77     15.38 o 
   1  19   7     1122.10     1144.44     19.27 o 
   2  19   7       40.31       33.29     13.14 o 
   3  19   7      382.27      373.12     15.82 o 
   4  19   7      761.40      710.36     17.07 o 
  -4  20   7      801.10      698.36     17.43 o 
  -3  20   7       89.81       86.63     16.15 o 
  -2  20   7      871.99      845.72     16.12 o 
  -1  20   7      531.96      539.34     15.68 o 
   0  20   7      374.01      345.97     14.24 o 
   1  20   7      186.48      185.63     13.39 o 
   2  20   7     1538.87     1465.52     26.35 o 
   3  20   7      454.04      459.65     15.55 o 
  -3  21   7       35.67       30.08     19.64 o 
  -2  21   7     1103.99     1029.63     18.21 o 
  -1  21   7       44.79       41.54     15.39 o 
   0  21   7      386.09      357.18     15.36 o 
   1  21   7        2.63        9.11     13.71 o 
   2  21   7       15.40       12.71     14.47 o 
  -8   0   8     1561.50     1655.39     56.10 o 
  -6   0   8      927.09      914.86     19.83 o 
  -4   0   8      330.04      341.36     15.22 o 
  -2   0   8     1841.47     1798.62     27.87 o 
   0   0   8      285.48      300.81     15.62 o 
   2   0   8     3617.49     3567.43     88.20 o 
   4   0   8     2727.60     2786.85     42.60 o 
   6   0   8     1266.88     1293.19     21.94 o 
   8   0   8     1256.08     1156.55     31.18 o 
  -9   1   8       14.51        6.89     18.27 o 
  -8   1   8      127.60      142.76     15.10 o 
  -7   1   8      986.99     1041.16     18.41 o 
  -6   1   8     1382.20     1373.41     14.73 o 
  -5   1   8      135.98      146.20     11.23 o 
  -4   1   8     1888.34     1868.73     19.68 o 
  -3   1   8     3127.18     3007.84     20.48 o 
  -2   1   8      107.01      113.28      8.77 o 
  -1   1   8       73.62       82.63      8.99 o 
   0   1   8     5867.76     5754.43     23.13 o 
   1   1   8      310.09      321.66      9.38 o 
   2   1   8      477.57      505.27     11.06 o 
   3   1   8      459.24      465.84      9.53 o 
   4   1   8     1520.77     1503.35     17.39 o 
   5   1   8      556.73      554.83     11.92 o 
   6   1   8     1664.15     1755.90     14.91 o 
   7   1   8       63.59       71.63     12.04 o 
   8   1   8      682.65      669.81     15.31 o 
  -9   2   8     1067.77     1066.12     36.98 o 
  -8   2   8      777.39      784.28     18.00 o 
  -7   2   8       10.88       17.90     14.46 o 
  -6   2   8      615.09      609.91     12.64 o 
  -5   2   8     5208.43     5189.08     47.69 o 
  -4   2   8      312.15      297.96     10.90 o 
  -3   2   8     1060.78     1034.22     11.99 o 
  -2   2   8     2095.70     2038.79     24.57 o 
  -1   2   8     6735.63     6575.13     50.83 o 
   0   2   8        2.31       10.76      9.36 o 
   1   2   8      872.22      879.80     13.05 o 
   2   2   8     1830.13     1912.43     22.37 o 
   3   2   8     1352.48     1369.65     15.29 o 
   4   2   8      111.57      119.52     10.17 o 
   5   2   8     1287.90     1312.16     12.73 o 
   6   2   8      354.67      362.90     11.45 o 
   7   2   8       85.98       86.10     12.00 o 
   8   2   8      305.91      296.10     13.01 o 
  -9   3   8       10.14       14.97     16.04 o 
  -8   3   8      102.53       96.08     15.47 o 
  -7   3   8     2049.21     2113.40     28.51 o 
  -6   3   8       37.29       36.48     11.34 o 
  -5   3   8      351.29      346.73     11.38 o 
  -4   3   8      414.97      405.02     11.59 o 
  -3   3   8     6478.12     6452.70     61.02 o 
  -2   3   8      323.05      312.35      9.76 o 
  -1   3   8     2513.47     2517.92     18.46 o 
   0   3   8      270.95      273.82     10.43 o 
   1   3   8     1547.21     1548.99     15.84 o 
   2   3   8      383.84      373.70      9.58 o 
   3   3   8     4641.85     4566.39     46.76 o 
   4   3   8       24.31       28.94     10.21 o 
   5   3   8       51.81       64.19     10.02 o 
   6   3   8      249.15      267.32     11.04 o 
   7   3   8      776.37      748.47     15.99 o 
   8   3   8      165.47      148.83     11.78 o 
  -9   4   8      644.95      639.57     22.39 o 
  -8   4   8      698.17      743.99     21.50 o 
  -7   4   8       63.76       76.11     13.49 o 
  -6   4   8       90.90      106.31     12.14 o 
  -5   4   8     3324.71     3289.54     39.31 o 
  -4   4   8       22.78       18.72      9.86 o 
  -3   4   8      374.79      402.04     10.88 o 
  -2   4   8       62.43       77.04      9.59 o 
  -1   4   8     1920.72     1964.56     18.58 o 
   0   4   8     1326.95     1321.40     13.42 o 
   1   4   8     2612.16     2577.29     23.71 o 
   2   4   8     1576.00     1496.57     13.12 o 
   3   4   8      262.67      254.75     10.97 o 
   4   4   8     1216.25     1231.38     12.84 o 
   5   4   8     2117.70     2211.40     26.11 o 
   6   4   8      868.81      844.11     12.26 o 
   7   4   8       27.23       37.76     12.30 o 
   8   4   8      568.41      514.04     15.66 o 
  -9   5   8      348.12      319.82     18.65 o 
  -8   5   8       16.21       18.19     17.20 o 
  -7   5   8      346.36      359.78     15.22 o 
  -6   5   8     1002.78     1032.10     14.99 o 
  -5   5   8       27.51       32.29     11.67 o 
  -4   5   8     1586.69     1499.48     17.83 o 
  -3   5   8      333.73      333.63     11.35 o 
  -2   5   8      359.54      346.26     10.08 o 
  -1   5   8      213.34      219.53     10.58 o 
   0   5   8     1677.53     1611.34     27.35 o 
   1   5   8        2.04        6.45     10.06 o 
   2   5   8      418.41      429.98     10.50 o 
   3   5   8     1645.49     1644.30     12.87 o 
   4   5   8     1352.85     1371.52     16.39 o 
   5   5   8        0.02       10.45     11.43 o 
   6   5   8     1179.07     1277.63     13.52 o 
   7   5   8      720.44      696.92     14.78 o 
   8   5   8      682.66      642.34     17.71 o 
  -8   6   8     1846.79     1814.51     31.84 o 
  -7   6   8       85.36      104.04     16.30 o 
  -6   6   8      759.44      769.57     13.54 o 
  -5   6   8      160.18      152.34     10.88 o 
  -4   6   8      795.49      762.19     11.69 o 
  -3   6   8       76.54       67.81      9.72 o 
  -2   6   8     5043.85     5040.58     29.11 o 
  -1   6   8     1113.69     1075.56     12.10 o 
   0   6   8        0.11        8.04      9.44 o 
   1   6   8       76.86       69.45      8.79 o 
   2   6   8     4538.41     4597.25     42.85 o 
   3   6   8      449.44      462.55     10.25 o 
   4   6   8     1511.25     1532.46     20.82 o 
   5   6   8      389.01      412.21     11.17 o 
   6   6   8     1205.96     1228.78     14.46 o 
   7   6   8        0.47        8.32     11.68 o 
   8   6   8      872.40      764.76     15.74 o 
  -8   7   8      662.70      663.95     27.56 o 
  -7   7   8      992.24     1004.40     17.98 o 
  -6   7   8      605.33      629.87     14.11 o 
  -5   7   8       12.98       20.90     10.73 o 
  -4   7   8     2719.13     2710.52     35.79 o 
  -3   7   8     1070.92     1036.25     11.90 o 
  -2   7   8       62.34       65.86      9.61 o 
  -1   7   8     1054.75     1042.07     11.51 o 
   0   7   8     6364.81     6397.70     90.00 o 
   1   7   8     1630.62     1620.47     15.46 o 
   2   7   8      306.73      311.15      9.73 o 
   3   7   8      394.38      386.71     11.14 o 
   4   7   8     1491.59     1459.37     17.29 o 
   5   7   8       41.87       49.29      9.67 o 
   6   7   8      422.33      464.31     11.80 o 
   7   7   8       79.43       75.46     11.42 o 
  -8   8   8      195.71      170.18     14.90 o 
  -7   8   8        0.37        3.60     15.07 o 
  -6   8   8     1066.68     1101.13     14.90 o 
  -5   8   8     3099.03     3065.29     27.19 o 
  -4   8   8       25.79       25.16     11.40 o 
  -3   8   8     1001.64     1004.05     11.95 o 
  -2   8   8     1626.37     1589.93     20.05 o 
  -1   8   8     2729.51     2636.12     18.61 o 
   0   8   8      127.77      125.78     10.48 o 
   1   8   8     1158.39     1101.62     20.35 o 
   2   8   8      923.26      948.73     11.02 o 
   3   8   8      827.23      819.44     12.57 o 
   4   8   8        4.43       10.30     10.78 o 
   5   8   8     2015.44     2032.67     14.42 o 
   6   8   8       14.59       24.68     10.91 o 
   7   8   8       19.53       36.63     13.56 o 
  -8   9   8        5.22        9.60     18.77 o 
  -7   9   8     1560.29     1499.94     21.17 o 
  -6   9   8       24.02       23.51     13.67 o 
  -5   9   8        6.41       16.86     12.81 o 
  -4   9   8      256.69      266.83     12.13 o 
  -3   9   8     3997.14     3896.20     33.48 o 
  -2   9   8       20.74       20.00     10.84 o 
  -1   9   8     1903.81     1901.81     16.32 o 
   0   9   8        0.01        6.35     10.41 o 
   1   9   8      783.41      789.15     12.48 o 
   2   9   8      128.67      134.57      9.54 o 
   3   9   8     2863.80     2907.10     24.67 o 
   4   9   8        0.83        4.94     10.31 o 
   5   9   8       36.74       40.67     11.31 o 
   6   9   8        5.34       16.97     10.99 o 
   7   9   8     1840.64     1708.48     40.73 o 
  -8  10   8      593.94      541.06     20.55 o 
  -7  10   8      120.63      121.63     16.80 o 
  -6  10   8      488.64      532.32     14.77 o 
  -5  10   8     1167.14     1212.35     15.00 o 
  -4  10   8       36.86       47.30     10.71 o 
  -3  10   8       45.02       52.05      9.96 o 
  -2  10   8      198.63      207.95     11.40 o 
  -1  10   8      579.70      588.80     11.64 o 
   0  10   8       14.85       17.95      9.70 o 
   1  10   8     2445.41     2492.56     16.16 o 
   2  10   8     1018.75      982.81     11.69 o 
   3  10   8       25.28       28.12      9.28 o 
   4  10   8      261.14      288.82     11.02 o 
   5  10   8     1850.18     1998.88     20.44 o 
   6  10   8      119.56      120.94     11.29 o 
   7  10   8       85.37       81.48     12.45 o 
  -7  11   8      288.02      291.21     16.55 o 
  -6  11   8      757.60      757.13     14.56 o 
  -5  11   8       22.47       21.70     12.90 o 
  -4  11   8     3350.67     3409.97     29.16 o 
  -3  11   8       29.19       38.25     10.98 o 
  -2  11   8      968.53      946.13     12.44 o 
  -1  11   8      207.51      222.32     10.03 o 
   0  11   8     3000.52     2997.37     20.14 o 
   1  11   8       26.99       29.44     10.46 o 
   2  11   8       36.35       44.92     10.62 o 
   3  11   8     1217.63     1322.48     13.79 o 
   4  11   8     1106.13     1109.79     12.89 o 
   5  11   8        6.19       19.60     12.03 o 
   6  11   8      512.77      492.69     13.30 o 
  -7  12   8       21.15       31.14     17.15 o 
  -6  12   8     1680.24     1678.16     26.67 o 
  -5  12   8        3.24       11.08     13.11 o 
  -4  12   8     1035.80     1063.46     14.36 o 
  -3  12   8       90.51      102.81     11.36 o 
  -2  12   8     4349.85     4344.90     55.37 o 
  -1  12   8       48.52       49.86     10.76 o 
   0  12   8      200.39      202.44      9.83 o 
   1  12   8       56.91       71.17     10.86 o 
   2  12   8     2434.58     2461.75     21.49 o 
   3  12   8       95.38       91.29     10.88 o 
   4  12   8       58.84       71.25     10.47 o 
   5  12   8       27.34       32.68     10.96 o 
   6  12   8      419.56      390.53     12.59 o 
  -7  13   8      451.15      444.32     18.71 o 
  -6  13   8      644.23      650.29     15.78 o 
  -5  13   8      150.01      161.82     13.13 o 
  -4  13   8     1615.65     1710.90     15.85 o 
  -3  13   8       11.66       21.00     12.30 o 
  -2  13   8      181.43      196.78     12.42 o 
  -1  13   8     1223.01     1228.09     17.85 o 
   0  13   8     2343.46     2430.38     23.36 o 
   1  13   8      298.00      295.79     11.62 o 
   2  13   8        0.65       10.06     12.77 o 
   3  13   8      661.38      676.82     13.08 o 
   4  13   8      287.04      293.70     13.27 o 
   5  13   8        0.76        9.24     11.32 o 
   6  13   8      287.37      306.87     14.04 o 
  -6  14   8      365.07      373.95     14.02 o 
  -5  14   8      526.84      515.23     15.52 o 
  -4  14   8      399.00      420.34     13.17 o 
  -3  14   8      741.68      807.01     13.84 o 
  -2  14   8      546.11      590.49     13.59 o 
  -1  14   8      466.20      489.36     12.79 o 
   0  14   8       35.53       34.88     11.25 o 
   1  14   8     1852.96     1898.97     27.37 o 
   2  14   8      356.04      390.84     12.22 o 
   3  14   8        4.84        7.16     11.97 o 
   4  14   8      102.31      112.58     12.48 o 
   5  14   8     2829.82     2695.95     55.39 o 
  -6  15   8        0.04       11.17     14.38 o 
  -5  15   8       32.23       29.44     13.83 o 
  -4  15   8      197.14      198.38     13.93 o 
  -3  15   8     1059.93     1073.97     15.29 o 
  -2  15   8      354.96      370.06     12.43 o 
  -1  15   8      872.87      991.29     14.19 o 
   0  15   8       66.27       63.41     11.95 o 
   1  15   8      215.07      230.72     12.58 o 
   2  15   8       33.08       37.82     11.97 o 
   3  15   8     2432.23     2527.78     38.01 o 
   4  15   8       11.77       18.92     11.69 o 
   5  15   8        1.28       15.65     14.04 o 
  -5  16   8      374.61      375.37     15.46 o 
  -4  16   8      525.10      490.34     14.88 o 
  -3  16   8      233.39      249.99     12.64 o 
  -2  16   8      879.38      920.03     14.32 o 
  -1  16   8      429.93      479.94     12.64 o 
   0  16   8      269.30      258.57     11.96 o 
   1  16   8     1231.73     1263.88     20.85 o 
   2  16   8     1221.02     1213.90     16.98 o 
   3  16   8       99.32      102.72     12.17 o 
   4  16   8       50.48       42.21     12.99 o 
  -5  17   8      133.38      123.36     15.09 o 
  -4  17   8     1301.72     1293.50     27.07 o 
  -3  17   8      488.42      501.84     14.52 o 
  -2  17   8       47.71       44.38     12.43 o 
  -1  17   8      278.54      297.79     12.12 o 
   0  17   8     2166.82     2152.70     17.62 o 
   1  17   8      304.02      311.35     12.77 o 
   2  17   8       25.42       37.03     12.25 o 
   3  17   8      161.89      186.37     12.28 o 
   4  17   8      408.82      370.67     13.85 o 
  -4  18   8      272.30      244.89     15.34 o 
  -3  18   8        3.83       10.41     14.98 o 
  -2  18   8     1494.59     1491.83     19.12 o 
  -1  18   8       30.25       41.28     13.53 o 
   0  18   8        8.29       15.68     13.96 o 
   1  18   8        0.01       12.08     13.67 o 
   2  18   8     1655.42     1639.29     20.29 o 
   3  18   8        2.47        8.08     13.67 o 
  -3  19   8      387.13      349.63     15.50 o 
  -2  19   8       16.67       30.15     15.28 o 
  -1  19   8      133.17      147.72     14.70 o 
   0  19   8      898.41      870.95     15.42 o 
   1  19   8       23.76       12.04     13.02 o 
   2  19   8      395.15      415.01     15.05 o 
  -1  20   8      594.03      548.16     16.34 o 
   0  20   8       64.20       54.57     13.30 o 
  -7   0   9      774.23      815.14     27.32 o 
  -5   0   9     3201.87     3198.48     41.49 o 
  -3   0   9     1066.64     1098.15     16.81 o 
  -1   0   9      101.17      111.41     12.89 o 
   1   0   9     2197.66     2229.80     23.04 o 
   3   0   9       75.96       84.96     13.76 o 
   5   0   9      644.83      640.09     21.11 o 
   7   0   9      934.47      927.91     21.68 o 
  -8   1   9      204.20      204.10     16.26 o 
  -7   1   9     1723.03     1715.28     25.69 o 
  -6   1   9        1.04       10.23     12.97 o 
  -5   1   9      833.27      869.93     13.40 o 
  -4   1   9       16.91       24.62     11.35 o 
  -3   1   9     2494.68     2478.58     15.45 o 
  -2   1   9     1375.28     1417.85     12.92 o 
  -1   1   9     1327.42     1386.30     17.39 o 
   0   1   9      848.10      835.27     10.45 o 
   1   1   9       33.35       32.14      9.17 o 
   2   1   9      952.58      967.04     17.45 o 
   3   1   9      989.98     1023.92     12.44 o 
   4   1   9      151.92      155.35      8.87 o 
   5   1   9      430.94      464.53     12.76 o 
   6   1   9      406.81      395.63     13.63 o 
   7   1   9      259.64      237.15     12.85 o 
  -8   2   9      162.92      142.95     14.77 o 
  -7   2   9      124.10      141.59     14.89 o 
  -6   2   9      906.38      930.15     14.69 o 
  -5   2   9      167.73      194.91     11.80 o 
  -4   2   9      451.06      472.87     12.02 o 
  -3   2   9      639.65      669.81     10.81 o 
  -2   2   9     3519.07     3474.41     25.17 o 
  -1   2   9      186.09      196.91      9.92 o 
   0   2   9     1931.31     1980.01     16.78 o 
   1   2   9     1785.67     1766.22     23.22 o 
   2   2   9     1982.88     1973.15     21.41 o 
   3   2   9       24.66       24.29      9.16 o 
   4   2   9     3320.91     3509.30     35.01 o 
   5   2   9      261.26      283.53     11.40 o 
   6   2   9      383.25      395.27     11.88 o 
   7   2   9      389.34      352.17     13.02 o 
  -8   3   9      598.71      536.82     17.39 o 
  -7   3   9       52.04       57.77     13.93 o 
  -6   3   9       81.33       95.71     14.13 o 
  -5   3   9       20.29       29.30     11.14 o 
  -4   3   9     2900.60     2820.07     30.01 o 
  -3   3   9      704.75      681.39     11.98 o 
  -2   3   9     2502.60     2476.78     21.71 o 
  -1   3   9      256.25      273.46     10.15 o 
   0   3   9     3710.63     3636.89     32.76 o 
   1   3   9      298.71      307.77     10.39 o 
   2   3   9     2866.26     3018.08     36.38 o 
   3   3   9      187.16      196.60     10.39 o 
   4   3   9     1044.31     1024.94     12.53 o 
   5   3   9       17.06       33.09     11.51 o 
   6   3   9     1872.04     1910.73     18.59 o 
   7   3   9       48.09       46.56     14.05 o 
  -8   4   9      439.82      419.71     15.55 o 
  -7   4   9      404.78      405.17     14.93 o 
  -6   4   9     1407.32     1354.16     15.95 o 
  -5   4   9      845.99      873.49     14.58 o 
  -4   4   9       93.60      104.20     11.82 o 
  -3   4   9      368.82      366.49     10.16 o 
  -2   4   9     1575.76     1547.18     13.51 o 
  -1   4   9      609.17      604.34     11.35 o 
   0   4   9      242.05      282.24     10.54 o 
   1   4   9      735.43      723.10     11.48 o 
   2   4   9      623.85      637.99     10.37 o 
   3   4   9        0.68        9.15     10.54 o 
   4   4   9     1311.18     1418.88     13.16 o 
   5   4   9        4.68        7.84     10.48 o 
   6   4   9       28.17       47.14     10.28 o 
   7   4   9      661.13      640.12     20.02 o 
  -8   5   9      485.98      463.59     17.98 o 
  -7   5   9     1909.86     1792.26     19.40 o 
  -6   5   9      109.58      114.18     13.23 o 
  -5   5   9      686.48      707.84     12.53 o 
  -4   5   9      651.67      651.35     12.64 o 
  -3   5   9     2017.88     1949.06     19.50 o 
  -2   5   9        0.89       15.22      9.67 o 
  -1   5   9     1896.07     1866.74     22.03 o 
   0   5   9     1103.97     1136.72     18.80 o 
   1   5   9       23.28       32.50      9.69 o 
   2   5   9       69.38       92.14      9.68 o 
   3   5   9      896.83      912.57     14.10 o 
   4   5   9       56.92       57.74     10.46 o 
   5   5   9      210.42      215.95     10.47 o 
   6   5   9      422.68      406.35     11.74 o 
   7   5   9      467.57      418.52     14.30 o 
  -8   6   9        7.31        9.44     17.20 o 
  -7   6   9      404.56      421.99     15.64 o 
  -6   6   9       71.08       69.47     13.68 o 
  -5   6   9     1507.31     1526.58     20.04 o 
  -4   6   9       81.79       88.17     11.92 o 
  -3   6   9     1991.25     2006.31     27.63 o 
  -2   6   9       82.46       92.19     10.45 o 
  -1   6   9      208.76      206.44     10.62 o 
   0   6   9       32.52       43.11      9.82 o 
   1   6   9     3235.22     3216.17     47.77 o 
   2   6   9        0.12       -0.99      9.01 o 
   3   6   9       56.16       65.33      9.41 o 
   4   6   9      103.20      106.36     10.70 o 
   5   6   9     1560.93     1537.71     20.64 o 
   6   6   9      266.52      279.50     11.12 o 
  -7   7   9      640.90      636.64     17.08 o 
  -6   7   9        3.14       13.09     13.15 o 
  -5   7   9     1131.76     1162.95     25.50 o 
  -4   7   9      482.93      481.35     11.59 o 
  -3   7   9      401.74      428.21     12.25 o 
  -2   7   9      357.40      384.93     11.34 o 
  -1   7   9     2559.76     2537.31     24.34 o 
   0   7   9     1025.73     1013.79     11.60 o 
   1   7   9        7.68       10.18     11.73 o 
   2   7   9     1422.13     1393.33     11.96 o 
   3   7   9     2093.10     2185.06     19.88 o 
   4   7   9      225.24      223.46     11.17 o 
   5   7   9      222.03      254.46     10.91 o 
   6   7   9      418.59      385.20     11.44 o 
  -7   8   9       46.51       51.43     15.23 o 
  -6   8   9     1890.24     1885.66     17.48 o 
  -5   8   9       37.56       37.32     12.26 o 
  -4   8   9        0.15        5.36     11.60 o 
  -3   8   9      666.06      667.06     11.62 o 
  -2   8   9     1794.26     1795.97     18.16 o 
  -1   8   9       16.24       16.50     10.16 o 
   0   8   9      937.37      957.94     11.72 o 
   1   8   9     1301.18     1347.18     21.16 o 
   2   8   9     1314.23     1267.42     12.52 o 
   3   8   9       98.70      107.06     10.30 o 
   4   8   9     1124.26     1161.68     23.21 o 
   5   8   9      524.65      557.23     14.42 o 
   6   8   9        4.38       10.55     12.28 o 
  -7   9   9       62.84       64.79     16.28 o 
  -6   9   9      233.20      223.80     13.99 o 
  -5   9   9       40.93       46.04     11.76 o 
  -4   9   9     2700.32     2893.57     39.76 o 
  -3   9   9      302.21      285.79     11.50 o 
  -2   9   9      263.11      282.24     11.50 o 
  -1   9   9       21.76       28.16     11.53 o 
   0   9   9     1108.66     1113.60     11.59 o 
   1   9   9      125.09      143.88     10.31 o 
   2   9   9      839.32      884.82     11.82 o 
   3   9   9      178.47      199.61     11.11 o 
   4   9   9      236.30      233.76     10.69 o 
   5   9   9        6.60       10.33     11.52 o 
   6   9   9     1063.96      991.33     15.28 o 
  -7  10   9       18.09       10.50     15.78 o 
  -6  10   9     1482.25     1455.27     23.69 o 
  -5  10   9       72.86       62.92     12.53 o 
  -4  10   9        5.86       10.43     12.50 o 
  -3  10   9      571.95      588.01     13.32 o 
  -2  10   9     1841.64     1914.31     23.49 o 
  -1  10   9      347.82      338.41     11.66 o 
   0  10   9      146.65      180.05     10.91 o 
   1  10   9      688.66      684.26     11.96 o 
   2  10   9      178.26      193.49     11.45 o 
   3  10   9      197.95      220.15     11.85 o 
   4  10   9     1116.78     1193.96     19.10 o 
   5  10   9      589.62      537.24     13.11 o 
   6  10   9       69.87       72.81     12.25 o 
  -6  11   9       52.73       55.67     13.98 o 
  -5  11   9      279.79      291.36     13.72 o 
  -4  11   9      538.92      559.60     14.17 o 
  -3  11   9      324.74      308.00     12.37 o 
  -2  11   9       36.78       37.23     12.06 o 
  -1  11   9     1900.81     1986.34     15.61 o 
   0  11   9      515.79      576.20     12.47 o 
   1  11   9       30.83       43.27     11.34 o 
   2  11   9        2.06        1.50     12.85 o 
   3  11   9     2050.35     2080.09     24.78 o 
   4  11   9      135.51      136.85     12.43 o 
   5  11   9       83.86       92.72     11.73 o 
  -6  12   9       46.57       44.13     15.43 o 
  -5  12   9      202.97      194.39     13.18 o 
  -4  12   9        7.19       15.82     12.66 o 
  -3  12   9     2234.80     2283.91     37.64 o 
  -2  12   9        5.63        4.34     10.95 o 
  -1  12   9        2.48        6.49     11.00 o 
   0  12   9        5.48        2.53     10.32 o 
   1  12   9     3840.45     3960.58     43.37 o 
   2  12   9      102.27       96.02     12.66 o 
   3  12   9        3.03        7.94     12.09 o 
   4  12   9        7.47       10.60     12.48 o 
   5  12   9     1690.56     1577.63     20.00 o 
  -6  13   9        1.05        7.49     31.52 o 
  -5  13   9      981.04      935.11     15.86 o 
  -4  13   9     1165.14     1102.96     16.65 o 
  -3  13   9       28.21       27.34     12.19 o 
  -2  13   9       35.64       44.13     11.46 o 
  -1  13   9     3103.91     3218.16     38.16 o 
   0  13   9      362.97      337.40     11.01 o 
   1  13   9      165.00      187.88     11.70 o 
   2  13   9      106.52       98.86     12.08 o 
   3  13   9     2403.03     2508.50     45.75 o 
   4  13   9       25.48       37.64     12.90 o 
  -5  14   9      131.33      109.60     14.27 o 
  -4  14   9      198.52      189.66     13.89 o 
  -3  14   9      117.02      142.78     12.20 o 
  -2  14   9     1133.10     1141.38     19.62 o 
  -1  14   9        2.27        7.60     12.09 o 
   0  14   9        2.19       13.51     11.26 o 
   1  14   9      638.16      692.52     13.05 o 
   2  14   9      302.02      296.61     13.72 o 
   3  14   9       59.38       54.27     12.58 o 
   4  14   9      649.60      665.18     15.43 o 
  -4  15   9     1902.75     1764.18     20.61 o 
  -3  15   9        3.63       12.00     12.37 o 
  -2  15   9        0.79       11.36     13.35 o 
  -1  15   9      203.33      214.99     13.02 o 
   0  15   9      830.08      851.16     14.13 o 
   1  15   9        2.08        7.00     11.75 o 
   2  15   9      369.64      373.18     13.60 o 
   3  15   9        9.72       13.28     13.95 o 
  -4  16   9       57.89       63.22     13.56 o 
  -3  16   9      198.66      203.83     13.37 o 
  -2  16   9     1106.24     1110.03     16.29 o 
  -1  16   9       18.56       14.97     11.76 o 
   0  16   9      341.77      362.42     13.02 o 
   1  16   9      866.17      814.30     14.51 o 
   2  16   9      101.15       96.41     12.70 o 
   3  16   9        1.18        9.74     14.24 o 
  -3  17   9      183.28      171.70     14.39 o 
  -2  17   9       66.13       73.09     13.15 o 
  -1  17   9      903.74      850.17     17.48 o 
   0  17   9      173.14      182.34     13.94 o 
   1  17   9       11.07       12.54     12.74 o 
   2  17   9      258.23      252.46     43.30 o 
  -6   0  10      549.03      581.77     22.24 o 
  -4   0  10     3573.87     3682.40     66.73 o 
  -2   0  10     1115.15     1153.10     18.42 o 
   0   0  10     3627.08     3760.39     60.35 o 
   2   0  10      646.38      624.38     14.75 o 
   4   0  10     1496.43     1467.54     21.50 o 
   6   0  10      173.77      204.80     20.30 o 
  -7   1  10      151.79      127.95     15.32 o 
  -6   1  10      480.95      469.39     15.53 o 
  -5   1  10      292.39      293.30     12.84 o 
  -4   1  10     1863.99     1866.12     17.83 o 
  -3   1  10       10.90       21.63     10.98 o 
  -2   1  10     1598.82     1660.64     20.24 o 
  -1   1  10      234.44      242.28     10.19 o 
   0   1  10      337.99      318.46     10.92 o 
   1   1  10      609.78      630.68     12.85 o 
   2   1  10     2130.75     2278.91     29.11 o 
   3   1  10        8.75       17.05     11.84 o 
   4   1  10       18.49       12.78     11.57 o 
   5   1  10      374.31      378.42     11.32 o 
   6   1  10      661.93      609.39     15.79 o 
  -7   2  10      739.19      659.74     19.00 o 
  -6   2  10      395.37      362.77     14.22 o 
  -5   2  10      896.82      887.44     14.27 o 
  -4   2  10      173.38      184.54     12.00 o 
  -3   2  10      343.67      375.36     12.42 o 
  -2   2  10      742.66      782.85     12.74 o 
  -1   2  10        1.06       13.82     10.16 o 
   0   2  10      251.53      274.24     10.98 o 
   1   2  10      452.04      467.09     12.09 o 
   2   2  10       83.45       96.01      9.68 o 
   3   2  10     1357.53     1420.23     18.48 o 
   4   2  10      636.95      632.48     14.05 o 
   5   2  10      121.54      130.07     12.77 o 
   6   2  10       14.53       22.47     11.68 o 
  -7   3  10      684.40      581.60     17.49 o 
  -6   3  10       52.52       65.99     14.73 o 
  -5   3  10     1457.33     1499.39     29.01 o 
  -4   3  10       77.95       90.28     11.41 o 
  -3   3  10        2.76        6.21     10.62 o 
  -2   3  10       46.75       54.51     10.93 o 
  -1   3  10     1857.88     1884.27     18.45 o 
   0   3  10       75.69       83.61     10.41 o 
   1   3  10      603.46      637.27     11.55 o 
   2   3  10      221.05      235.84     12.41 o 
   3   3  10      752.10      745.87     12.56 o 
   4   3  10      206.23      222.95     11.64 o 
   5   3  10     1707.93     1700.02     25.71 o 
   6   3  10        0.07        3.18     25.46 o 
  -7   4  10     1255.70     1205.90     33.12 o 
  -6   4  10      157.12      145.96     13.06 o 
  -5   4  10       41.30       37.88     12.82 o 
  -4   4  10     1150.49     1189.14     20.01 o 
  -3   4  10     1292.63     1354.78     24.64 o 
  -2   4  10      825.11      841.14     12.70 o 
  -1   4  10      587.71      627.01     11.43 o 
   0   4  10     1103.22     1142.17     14.09 o 
   1   4  10     1750.12     1818.10     30.50 o 
   2   4  10      223.80      222.13     11.02 o 
   3   4  10      883.85      936.89     13.06 o 
   4   4  10      448.77      449.81     12.44 o 
   5   4  10      140.27      139.43     12.19 o 
  -6   5  10      275.54      272.24     14.13 o 
  -5   5  10     1042.91     1078.72     15.72 o 
  -4   5  10      968.16      930.32     13.95 o 
  -3   5  10       12.61       14.75      9.74 o 
  -2   5  10     1844.56     1927.01     24.35 o 
  -1   5  10      568.54      595.59     12.27 o 
   0   5  10      314.32      306.75     11.26 o 
   1   5  10      337.29      364.30     12.56 o 
   2   5  10      983.40     1020.49     11.40 o 
   3   5  10      709.71      711.59     12.58 o 
   4   5  10       61.28       67.11     11.09 o 
   5   5  10        1.55        6.53     10.62 o 
  -6   6  10      680.94      623.57     16.70 o 
  -5   6  10       64.11       60.92     12.74 o 
  -4   6  10      944.48      981.90     17.35 o 
  -3   6  10      277.98      310.34     12.81 o 
  -2   6  10      980.95      984.08     13.35 o 
  -1   6  10       31.01       22.05     10.98 o 
   0   6  10     2403.23     2532.53     32.30 o 
   1   6  10       45.40       57.17     12.56 o 
   2   6  10       47.64       47.47     10.20 o 
   3   6  10      140.28      133.91     12.11 o 
   4   6  10     1756.66     1705.08     26.04 o 
   5   6  10       10.64       22.75     11.47 o 
  -6   7  10       48.88       52.65     13.23 o 
  -5   7  10      281.19      274.14     13.10 o 
  -4   7  10      770.20      782.74     13.99 o 
  -3   7  10        1.23       10.82     11.81 o 
  -2   7  10      785.20      836.47     13.20 o 
  -1   7  10      279.87      277.64     11.68 o 
   0   7  10       40.70       47.61     10.74 o 
   1   7  10      258.99      295.78     11.84 o 
   2   7  10     1428.62     1513.71     14.96 o 
   3   7  10      115.39      104.36     11.92 o 
   4   7  10      293.86      312.06     12.40 o 
   5   7  10      621.71      632.50     13.97 o 
  -6   8  10      337.10      333.57     14.17 o 
  -5   8  10      106.68      101.55     12.69 o 
  -4   8  10       15.61       17.40     12.38 o 
  -3   8  10     1335.13     1358.97     15.30 o 
  -2   8  10        1.97       13.66     11.66 o 
  -1   8  10        3.39       14.48     10.25 o 
   0   8  10       85.72      104.12     10.90 o 
   1   8  10      700.08      699.49     13.26 o 
   2   8  10      152.13      171.98     11.51 o 
   3   8  10      783.30      844.67     16.39 o 
   4   8  10      370.44      389.50     14.02 o 
   5   8  10      215.46      196.68     12.50 o 
  -6   9  10       14.02       30.70     23.20 o 
  -5   9  10     1663.14     1607.64     35.97 o 
  -4   9  10       79.48       76.58     12.08 o 
  -3   9  10       16.83       22.48     12.07 o 
  -2   9  10        2.58        2.13     11.20 o 
  -1   9  10     2624.01     2752.54     21.37 o 
   0   9  10       95.73      112.12     11.91 o 
   1   9  10      560.03      605.96     12.42 o 
   2   9  10        0.58        0.53     12.34 o 
   3   9  10      805.25      798.91     14.39 o 
   4   9  10      194.82      215.24     12.52 o 
  -5  10  10        1.02        9.02     13.96 o 
  -4  10  10      194.85      199.82     12.72 o 
  -3  10  10     1521.48     1530.96     32.85 o 
  -2  10  10      104.65       98.00     11.00 o 
  -1  10  10      196.54      234.80     13.09 o 
   0  10  10      757.88      749.68     13.05 o 
   1  10  10     2031.68     2048.79     35.68 o 
   2  10  10      306.32      284.57     11.74 o 
   3  10  10      384.40      410.92     11.78 o 
   4  10  10      239.75      211.17     13.55 o 
  -5  11  10      701.88      652.73     16.41 o 
  -4  11  10      687.50      669.15     15.39 o 
  -3  11  10        7.46        8.29     11.94 o 
  -2  11  10     1045.25     1044.96     14.28 o 
  -1  11  10      413.67      452.40     12.46 o 
   0  11  10       73.03       63.44     11.53 o 
   1  11  10       55.97       70.05     12.33 o 
   2  11  10      799.93      791.60     13.53 o 
   3  11  10      378.63      378.38     12.94 o 
   4  11  10      133.22      135.68     11.80 o 
  -4  12  10       82.04       87.08     14.44 o 
  -3  12  10       48.39       44.77     13.71 o 
  -2  12  10      547.47      518.85     13.23 o 
  -1  12  10      159.66      165.38     12.67 o 
   0  12  10      476.17      485.85     12.92 o 
   1  12  10        3.71       16.28     11.27 o 
   2  12  10       86.58       86.54     12.45 o 
   3  12  10       11.55       12.11     13.02 o 
  -4  13  10      501.37      455.26     14.66 o 
  -3  13  10       50.58       59.85     14.03 o 
  -2  13  10       88.67      102.89     13.91 o 
  -1  13  10      766.43      755.84     20.30 o 
   0  13  10        9.30        7.90     12.76 o 
   1  13  10       35.07       44.72     11.98 o 
   2  13  10      618.24      583.62     13.31 o 
  -3  14  10     1852.18     1623.68     22.69 o 
  -2  14  10       46.08       54.22     13.67 o 
  -1  14  10      238.91      237.26     13.35 o 
   0  14  10      172.69      170.33     11.92 o 
   1  14  10     1886.95     1754.58     47.83 o 
   2  14  10        2.47       32.93     39.53 o 
  -1  15  10     2109.69     1907.70     37.48 o 
   0  15  10       13.15       21.63     14.27 o 
  -5   0  11      509.02      510.86     25.76 o 
  -3   0  11      965.57      963.06     18.53 o 
  -1   0  11     2035.82     2103.24     32.82 o 
   1   0  11        2.32       10.92     20.39 o 
   3   0  11     2519.64     2594.32     79.40 o 
  -5   1  11      231.48      250.08     14.64 o 
  -4   1  11       75.37       88.31     12.45 o 
  -3   1  11      679.53      736.78     13.95 o 
  -2   1  11      814.52      863.78     14.26 o 
  -1   1  11      184.16      195.44     11.67 o 
   0   1  11       58.72       55.69     11.35 o 
   1   1  11     1511.84     1620.32     21.90 o 
   2   1  11      259.12      248.17     11.48 o 
   3   1  11      118.29      130.36     12.09 o 
   4   1  11       30.62       51.46     13.72 o 
  -5   2  11        3.71       15.18     12.76 o 
  -4   2  11      837.07      839.37     23.01 o 
  -3   2  11       31.97       37.14     12.19 o 
  -2   2  11      192.28      178.05     10.82 o 
  -1   2  11      403.31      448.52     12.33 o 
   0   2  11     1644.14     1732.80     14.62 o 
   1   2  11      675.52      654.67     11.93 o 
   2   2  11       20.60       33.75     12.09 o 
   3   2  11      279.98      292.39     12.70 o 
   4   2  11      178.20      163.41     12.40 o 
  -5   3  11      109.92      103.87     14.90 o 
  -4   3  11      514.88      459.56     13.88 o 
  -3   3  11       26.52       40.09     12.21 o 
  -2   3  11     2245.78     2319.66     43.22 o 
  -1   3  11       89.30      106.73     11.48 o 
   0   3  11        1.30        3.99     11.15 o 
   1   3  11        0.60        1.67     14.54 o 
   2   3  11      357.41      361.76     12.51 o 
   3   3  11        0.07       -0.06     11.38 o 
   4   3  11      527.19      529.76     13.56 o 
  -5   4  11       53.66       46.03     12.44 o 
  -4   4  11     1175.80     1161.40     24.00 o 
  -3   4  11       13.40       26.40     12.61 o 
  -2   4  11       17.95       25.57     13.83 o 
  -1   4  11      312.86      313.62     12.87 o 
   0   4  11      564.90      565.80     13.50 o 
   1   4  11       28.02       34.10     12.72 o 
   2   4  11      323.71      367.14     12.44 o 
   3   4  11     1088.12     1080.06     17.71 o 
   4   4  11      229.96      197.19     12.70 o 
  -5   5  11      629.67      557.37     15.04 o 
  -4   5  11       52.41       53.12     12.58 o 
  -3   5  11      624.67      596.02     12.42 o 
  -2   5  11      276.62      283.92     11.79 o 
  -1   5  11      129.69      112.86     11.60 o 
   0   5  11       78.21       99.34     11.46 o 
   1   5  11     1816.27     1820.80     21.24 o 
   2   5  11      316.72      298.59     11.84 o 
   3   5  11        7.97        6.25     12.49 o 
  -4   6  11       28.27       38.84     13.23 o 
  -3   6  11     1208.12     1155.30     17.90 o 
  -2   6  11      115.21      106.16     13.28 o 
  -1   6  11      957.79      963.11     13.70 o 
   0   6  11        0.14        4.67     12.02 o 
   1   6  11      393.91      354.92     13.67 o 
   2   6  11      311.86      309.25     13.21 o 
   3   6  11     1125.43     1107.10     14.20 o 
  -4   7  11      117.83      101.98     12.99 o 
  -3   7  11      233.02      232.77     11.75 o 
  -2   7  11      628.76      581.38     13.94 o 
  -1   7  11      479.26      469.80     13.38 o 
   0   7  11       40.04       37.18     11.25 o 
   1   7  11      330.82      365.29     11.64 o 
   2   7  11      284.06      263.25     13.34 o 
   3   7  11       36.92       46.19     13.06 o 
  -4   8  11      538.63      529.08     15.47 o 
  -3   8  11      246.98      228.97     13.00 o 
  -2   8  11       17.04       19.40     10.64 o 
  -1   8  11       85.11       97.25     12.77 o 
   0   8  11     1094.64     1069.88     16.02 o 
   1   8  11      120.96      131.54     12.16 o 
   2   8  11      252.74      241.16     13.45 o 
  -3   9  11        6.59        8.23     13.16 o 
  -2   9  11     1565.33     1479.28     25.27 o 
  -1   9  11      129.38      133.87     13.21 o 
   0   9  11      172.74      182.20     12.43 o 
   1   9  11       44.52       42.92     12.47 o 
   2   9  11      932.04      803.57     18.63 o 
  -3  10  11      225.31      193.67     18.90 o 
  -2  10  11       83.24       90.76     14.17 o 
  -1  10  11      134.58      147.34     12.82 o 
   0  10  11     1209.69     1211.29     35.97 o 
   1  10  11       48.28       35.04     10.81 o 
  -1  11  11      380.84      323.19     13.59 o 
   0  11  11      179.03      193.33     13.70 o 
  -2   0  12        4.48       19.67     15.92 o 
   0   0  12      138.44      118.22     18.27 o 
  -2   1  12      381.44      370.85     13.52 o 
  -1   1  12        6.85       17.72     12.49 o 
   0   1  12      114.82      115.54     13.45 o 
   1   1  12      548.86      561.09     15.44 o 
  -2   2  12        0.91       11.30     13.31 o 
  -1   2  12     1650.21     1515.25     26.56 o 
   0   2  12       25.87       33.96     12.44 o 
  -1   3  12       23.77       40.08     12.59 o 
   0   3  12       34.31       34.07     13.93 o 
  -1   4  12     1288.69     1221.74     21.97 o 
                                                 
